# Supplementary material for: PubChem3D: conformer ensemble accuracy
Source: J Cheminform. 2013 Jan 7;5:1. doi: 10.1186/1758-2946-5-1 (PMC3547714; doi:10.1186/1758-2946-5-1)
Supplement: Additional file 1 — List of the 47,123 small-molecule ligands considered in the study. This file contains a list of the PC Substance ID for small molecules considered in this study. [file 1758-2946-5-1-S1.txt]

583622
583623
583624
583625
583626
583627
583628
583629
583630
583631
583633
583634
583635
583636
583638
583639
583640
583641
583642
583644
583645
583646
583647
583648
583650
583651
583652
583653
583654
583655
583657
583664
583666
583667
583669
583670
583671
583672
583673
583674
583688
583689
583690
583691
583693
583694
583695
583696
583697
583698
583699
583700
583701
583702
583703
583704
583705
583706
583707
583708
583709
583712
583715
583716
583717
583718
583719
583720
583721
583722
583723
583724
583725
583726
583727
583728
583729
583730
583732
583733
583734
583736
583738
583740
583741
583742
583743
583744
583746
583748
583750
583751
583752
583756
583758
583759
583760
583761
583762
583763
583764
583766
583767
583768
583769
583771
583772
583773
583775
583776
583777
583778
583779
583780
583781
583782
583785
583788
583790
583791
583792
583793
583797
583798
583799
583800
583802
583804
583805
583806
583807
583808
583809
583812
583816
583817
583818
583819
583828
583829
583830
583832
583833
583836
583837
583838
583841
583842
583843
583845
583846
583847
583849
583851
583852
583853
583854
583855
583856
583857
583858
583860
583861
583862
583863
583866
583867
583870
583874
583875
583877
583878
583879
583880
583881
583882
583883
583888
583889
583890
583894
583895
583896
583897
583898
583899
583901
583902
583903
583904
583905
583906
583909
583911
583912
583913
583914
583915
583919
583920
583921
583922
583923
583924
583925
583926
583927
583928
583929
583930
583931
583932
583933
583934
583935
583936
583937
583938
583940
583941
583942
583943
583950
583951
583952
583953
583954
583955
583956
583960
583961
583962
583963
583964
583966
583967
583968
583969
583970
583971
583972
583973
583974
583975
583976
583977
583978
583979
583980
583981
583982
583985
583989
583990
583991
583992
583993
583994
583995
583996
583997
583998
583999
584000
584001
584002
584004
584012
584014
584016
584019
584020
584032
584033
584034
584035
584036
584037
584040
584042
584043
584044
584045
584046
584047
584048
584049
584050
584051
584052
584053
584054
584055
584057
584058
584060
584061
584062
584063
584065
584067
584074
584076
584077
584084
584085
584086
584087
584094
584096
584097
584098
584099
584100
584101
584102
584103
584104
584105
584106
584107
584108
584109
584110
584111
584112
584113
584114
584116
584117
584118
584119
584120
584121
584122
584123
584126
584127
584128
584131
584136
584137
584138
584139
584140
584141
584142
584143
584144
584146
584147
584151
584152
584153
584154
584155
584156
584157
584162
584175
584176
584177
584178
584180
584181
584182
584183
584184
584185
584186
584187
584188
584189
584190
584191
584192
584193
584195
584196
584197
584198
584199
584201
584202
584203
584204
584205
584207
584208
584209
584216
584217
584218
584219
584220
584221
584222
584223
584226
584227
584228
584229
584230
584231
584232
584233
584234
584235
584237
584238
584240
584241
584243
584244
584245
584247
584248
584249
584250
584251
584252
584253
584254
584255
584256
584263
584267
584268
584269
584270
584274
584275
584276
584277
584278
584279
584280
584282
584283
584285
584291
584292
584293
584296
584298
584300
584301
584302
584303
584307
584308
584309
584321
584322
584323
584324
584325
584332
584336
584337
584338
584339
584341
584342
584343
584344
584345
584347
584348
584352
584356
584357
584360
584363
584365
584390
584392
584396
584397
584398
584401
584403
584407
584425
584426
584428
584429
584430
584432
584433
584434
584435
584437
584441
584443
584444
584446
584449
584452
584453
584455
584457
584458
584460
584469
584470
584475
584476
584477
584478
584479
584480
584481
584482
584483
584484
584485
584486
584487
584488
584489
584490
584491
584492
584493
584494
584497
584498
584499
584500
584501
584502
584503
584504
584505
584506
584507
584508
584509
584510
584512
584513
584515
584518
584519
584520
584521
584524
584525
584526
584527
584529
584536
584537
584540
584541
584542
584543
584544
584546
584548
584550
584551
584553
584555
584557
584558
584560
584561
584562
584564
584569
584570
584571
584572
584573
584574
584575
584576
584577
584579
584581
584584
584587
584590
584591
584595
584596
584601
584602
584605
584609
584610
584615
584616
584619
584620
584621
584623
584624
584626
584629
584633
584634
584640
584643
584646
584648
584649
584650
584651
584652
584655
584662
584663
584667
584668
584671
584676
584677
584678
584680
584681
584687
584688
584692
584693
584694
584695
584696
584697
584702
584704
584707
584709
584710
584711
584712
584713
584714
584715
584720
584721
584722
584723
584724
584725
584726
584727
584728
584729
584733
584735
584736
584737
584740
584741
584743
584744
584745
584747
584748
584749
584750
584751
584752
584753
584754
584755
584756
584764
584765
584767
584768
584769
584770
584771
584772
584773
584777
584779
584781
584782
584786
584787
584799
584800
584803
584806
584807
584808
584809
584810
584811
584812
584813
584814
584816
584818
584821
584822
584823
584824
584825
584826
584827
584829
584830
584831
584832
584833
584834
584835
584837
584838
584839
584840
584841
584843
584844
584845
584846
584847
584848
584849
584850
584854
584855
584856
584857
584858
584859
584860
584861
584862
584864
584865
584866
584867
584877
584878
584879
584880
584887
584888
584889
584890
584891
584893
584895
584898
584901
584902
584903
584905
584906
584907
584908
584909
584910
584911
584912
584914
584915
584916
584917
584918
584919
584920
584921
584922
584923
584925
584926
584927
584928
585257
585264
585265
585266
585267
585276
585278
585279
585281
585282
585283
585293
585295
585296
585297
585298
585299
585300
585301
585302
585305
585306
585307
585309
585310
585311
585314
585315
585316
585318
585320
585322
585323
585324
585326
585327
585328
585330
585332
585338
585340
585342
585345
585347
585348
585349
585350
585352
585353
585354
585355
585356
585357
585358
585359
585360
585361
585363
585364
585365
585366
585367
585369
585370
585371
585372
585374
585375
585376
585378
585379
585380
585381
585382
585384
585389
585391
585393
585400
585403
585404
585405
585406
585407
585408
585409
585410
585412
585414
585416
585417
585418
585420
585422
585423
585424
585426
585427
585428
585429
585430
585432
585433
585434
585435
585436
585437
585438
585439
585440
585443
585444
585447
585448
585449
585450
585451
585452
585453
585454
585455
585456
585457
585459
585460
585461
585462
585463
585464
585469
585491
585493
585496
585497
585499
585500
585501
585503
585504
585505
585508
585509
585510
585511
585512
585516
585517
585518
585519
585520
585522
585525
585527
585531
585533
585538
585539
585542
585551
585557
585561
585564
585571
585578
585580
585581
585584
585587
585589
585597
585598
585609
585610
585611
585613
585615
585617
585618
585619
585620
585621
585622
585623
585624
585625
585626
585627
585628
585629
585631
585632
585633
585634
585635
585636
585637
585638
585641
585642
585643
585644
585645
585646
585649
585650
585654
585656
585657
585658
585659
585660
585662
585665
585666
585667
585669
585670
585671
585672
585673
585674
585676
585678
585679
585680
585681
585682
585683
585684
585692
585694
585695
585697
585698
585702
585703
585704
585705
585706
585707
585708
585709
585710
585719
585721
585722
585731
585733
585734
585735
585736
585737
585738
585739
585740
585742
585743
585744
585745
585746
585747
585748
585751
585752
585753
585754
585756
585757
585758
585759
585760
585761
585763
585764
585765
585767
585778
585779
585780
585781
585782
585783
585784
585785
585786
585787
585790
585791
585792
585794
585795
585796
585797
585798
585799
585805
585806
585807
585808
585809
585810
585811
585812
585813
585814
585816
585817
585818
585826
585827
585828
585841
585842
585846
585847
585853
585860
585861
585862
585867
585869
585876
585877
585878
585880
585881
585882
585887
585888
585889
585890
585891
585893
585894
585895
818762
818763
818764
818775
818868
818875
818876
818878
818885
818886
818903
818917
818920
818943
818952
818955
818958
818959
818963
818966
818976
818983
818992
818993
818995
819008
819013
819014
819015
819016
819019
819020
819043
819047
819054
819055
819058
819059
819062
819066
819097
819110
819111
819114
819149
819154
819196
819197
819199
819203
819204
819209
819210
819215
819234
819251
819255
819256
819258
819263
819264
819265
819266
819267
819269
819280
819281
819282
819283
819296
819297
819305
819319
819321
819322
819328
819329
819356
819376
819377
819393
819401
819402
819405
819409
819410
819413
819419
819420
819425
819441
819470
819481
819482
819483
819488
819490
819491
819495
819500
819513
819514
819515
819516
819557
819558
819559
819569
819570
819571
819600
819609
819623
819677
819678
819706
819707
819708
819710
819715
819716
819720
819721
819727
819729
819732
819733
819734
819735
819736
819737
819738
819740
819746
819747
819748
819749
819752
819754
819756
819764
819765
819766
819767
819769
819770
819771
819772
819775
819777
819778
819779
819780
819781
819782
819783
819784
819789
819790
819791
819792
819794
819796
819797
819798
819799
819801
819802
819803
819804
819805
819811
819816
819817
819821
819822
819823
819824
819826
819827
819829
819831
819835
819837
819838
819839
819842
819843
819847
819849
819850
819851
819852
819854
819860
819861
819862
819863
819864
819877
819878
819879
819880
819885
819890
819891
819893
819894
819896
819898
819900
819902
819905
819908
819911
819912
819915
819919
819923
819924
819926
819927
819928
819929
819930
819947
819948
819949
819950
819951
819955
819957
819958
819959
819960
819963
819964
819965
819966
819967
819968
819969
819970
819971
819973
819974
819975
819976
819977
819978
819979
819980
819981
819982
819983
819984
819985
819986
819987
819988
819989
819990
819992
819994
819995
819996
819997
819999
820000
820001
820002
820003
820004
820005
820006
820007
820008
820009
820010
820012
820014
820015
820020
820021
820046
820047
820048
820049
820053
820056
820057
820058
820059
820060
820065
820069
820070
820072
820081
820085
820086
820093
820094
820095
820096
820097
820099
820100
820101
820102
820103
820104
820105
820106
820107
820108
820109
820110
820111
820112
820113
820116
820117
820126
820127
820128
820129
820130
820131
820132
820133
820134
820136
820137
820138
820139
820140
820142
820143
820144
820145
820152
820154
820155
820157
820158
820159
820161
820163
820164
820165
820166
820168
820169
820170
820171
820172
820173
820174
820175
820180
820182
820183
820184
820185
820187
820193
820195
820196
820197
820198
820200
820201
820202
820204
820205
820208
820210
820211
820212
820220
820221
820222
820223
820238
820250
820263
820264
820265
820266
820267
820268
820277
820278
820279
820280
820281
820282
820283
820284
820286
820287
820288
820289
820290
820291
820292
820293
820294
820296
820297
820298
820299
820300
820301
820306
820307
820308
820309
820310
820311
820312
820313
820314
820315
820316
820317
820318
820325
820326
820329
820330
820331
820332
820333
820334
820335
820336
820337
820339
820340
820341
820342
820343
820344
820345
820347
820349
820350
820351
820352
820354
820355
820356
820357
820360
820361
820362
820365
820367
820368
820369
820370
820371
820373
820374
820375
820376
820377
820378
820379
820380
820381
820383
820384
820385
820386
820387
820388
820389
820390
820395
820396
820398
820399
820404
820405
820406
820412
820413
820414
820415
820417
820419
820421
820422
820423
820424
820425
820426
820429
820430
820431
820433
820434
820435
820436
820437
820438
820439
820443
820444
820445
820447
820448
820452
820453
820454
820455
820456
820457
820458
820459
820462
820466
820467
820469
820470
820471
820472
820473
820474
820475
820476
820477
820478
820479
820480
820481
820482
820483
820484
820485
820486
820487
820489
820494
820497
820500
820501
820506
820507
820508
820509
820510
820511
820512
820513
820514
820515
820516
820517
820518
820519
820520
820521
820522
820523
820524
820525
820526
820527
820528
820529
820530
820531
820532
820533
820534
820536
820541
820542
820543
820544
820545
820546
820547
820548
820553
820554
820566
820570
820571
820578
820588
820589
820594
820596
820597
820598
820599
820600
820601
820604
820605
820606
820611
820612
820613
820615
820617
820618
820629
820631
820632
820633
820635
820638
820639
820640
820643
820645
820647
820649
820653
820655
820656
820657
820658
820659
820667
820668
820669
820670
820671
820672
820675
820677
820678
820679
820680
820681
820685
820692
820693
820694
820696
820697
820698
820699
820706
820707
820708
820713
820714
820715
820716
820717
820718
820719
820720
820721
820722
820723
820724
820725
820726
820728
820730
820731
820732
820733
820741
820742
820743
820745
820753
820754
820755
820756
820757
820758
820759
820760
820761
820762
820763
820764
820765
820766
820767
820778
820779
820780
820781
820784
820785
820802
820811
820814
820822
820825
820827
820828
820836
820837
820838
820839
820840
820852
820865
820869
820874
820877
820878
820879
820880
820882
820888
820889
820890
820891
820892
820893
820895
820897
820898
820902
820903
820906
820907
820911
820912
820916
820917
820921
820922
820923
820926
820927
820934
820935
820937
820938
820941
820944
820945
820946
820947
820948
820951
820952
820955
820957
820972
820976
820977
820980
820983
820986
820987
820991
821006
821007
821008
821009
821011
821018
821019
821021
821023
821025
821026
821029
821031
821032
821034
821036
821037
821038
821039
821043
821048
821051
821052
821055
821059
821064
821072
821079
821080
821082
821085
821095
821096
821097
821098
821099
821100
821101
821102
821103
821104
821107
821110
821112
821113
821118
821119
821120
821122
821135
821136
821137
821144
821147
821151
821153
821154
821155
821157
821158
821159
821173
821174
821175
821182
821183
821184
821185
821186
821187
821192
821196
821197
821198
821199
821203
821204
821205
821207
821214
821215
821216
821217
821218
821219
821220
821221
821226
821231
821233
821234
821239
821253
821256
821258
821259
821260
821261
821266
821267
821270
821277
821278
821279
821280
821281
821282
821283
821292
821295
821298
821299
821304
821305
821308
821309
821312
821313
821318
821319
821321
821323
821324
821325
821330
821335
821336
821337
821338
821344
821346
821347
821360
821362
821363
821364
821365
821369
821370
821371
821372
821373
821374
821375
821383
821385
821387
821389
821391
821393
821395
821396
821397
821400
821401
821407
821408
821409
821410
821411
821412
821413
821414
821415
821416
821417
821418
821419
821420
821421
821422
821423
821424
821425
821432
821434
821435
821436
821438
821439
821440
821441
821442
821446
821447
821457
821458
821487
821489
821491
821492
821493
821494
821500
821501
821502
821503
821504
821505
821506
821508
821512
821513
821514
821515
821516
821517
821520
821524
821526
821534
821538
821539
821540
821548
821549
821552
821559
821560
821561
821563
821564
821568
821569
821573
821574
821579
821580
821590
821592
821595
821596
821598
821600
821601
821602
821604
821608
821610
821625
821626
821627
821628
821629
821630
821633
821636
821639
821644
821645
821646
821662
821663
821664
821665
821689
821693
821695
821696
821700
821701
821702
821708
821710
821723
821724
821727
821728
821729
821730
821742
821758
821759
821762
821764
821765
821768
821772
821773
821774
821775
821777
821778
821779
821780
821781
821782
821784
821785
821787
821788
821790
821791
821793
821794
821796
821797
821798
821799
821801
821804
821819
821820
821821
821823
821824
821826
821835
821836
821837
821838
821846
821847
821860
821861
821864
821865
821866
821867
821868
821869
821877
821878
821879
821880
821881
821882
821883
821884
821885
821886
821887
821893
821894
821895
821896
821897
821898
821899
821900
821901
821902
821903
821911
821913
821914
821915
821917
821918
821920
821921
821922
821923
821924
821925
821928
821933
821934
821935
821936
821937
821938
821939
821940
821941
821942
821943
821944
821945
821948
821952
821956
821957
821958
821959
821960
821961
821962
821963
821964
821965
821966
821967
821968
821969
821970
821972
821973
821976
821977
821982
821985
821986
821988
821992
821993
821994
821999
822004
822005
822006
822007
822009
822014
822015
822016
822018
822019
822021
822022
822023
822025
822026
822027
822028
822030
822032
822033
822034
822035
822036
822039
822040
822041
822042
822043
822054
822056
822057
822060
822062
822063
822064
822070
822071
822075
822076
822077
822079
822082
822083
822088
822089
822090
822091
822092
822093
822095
822096
822097
822099
822103
822106
822107
822108
822110
822111
822116
822117
822119
822123
822126
822127
822129
822132
822134
822135
822136
822138
822141
822149
822151
822152
822153
822155
822156
822157
822158
822159
822160
822161
822162
822163
822164
822165
822166
822167
822168
822169
822170
822171
822172
822173
822174
822175
822176
822177
822178
822179
822180
822181
822182
822183
822185
822186
822190
822191
822192
822193
822194
822195
822196
822198
822201
822202
822204
822205
822208
822209
822211
822216
822217
822218
822220
822221
822222
822223
822225
822226
822234
822236
822237
822238
822239
822240
822241
822242
822243
822245
822246
822263
822264
822265
822266
822267
822268
822269
822272
822274
822278
822279
822282
822283
822284
822285
822286
822288
822289
822290
822291
822292
822293
822298
822299
822302
822303
822304
822307
822308
822309
822310
822311
822312
822313
822314
822317
822321
822322
822323
822324
822325
822326
822327
822330
822333
822334
822335
822336
822337
822338
822339
822340
822341
822342
822343
822344
822345
822346
822347
822348
822349
822350
822354
822355
822356
822357
822359
822360
822361
822362
822363
822369
822370
822371
822372
822373
822374
822375
822376
822377
822378
822379
822380
822381
822382
822385
822392
822393
822394
822395
822398
822399
822400
822402
822403
822404
822405
822408
822410
822415
822416
822417
822418
822419
822420
822421
822422
822423
822427
822428
822429
822430
822431
822436
822437
822440
822441
822442
822443
822444
822445
822446
822448
822451
822452
822453
822455
822458
822459
822460
822461
822466
822467
822468
822470
822471
822475
822476
822477
822480
822486
822487
822488
822489
822490
822492
822493
822495
822496
822497
822503
822504
822506
822507
822508
822514
822515
822517
822521
822523
822524
822525
822526
822527
822528
822529
822530
822536
822537
822538
822540
822541
822542
822543
822544
822545
822546
822547
822548
822549
822550
822551
822552
822553
822554
822555
822556
822557
822558
822562
822563
822568
822569
822570
822572
822574
822575
822576
822581
822586
822587
822588
822591
822592
822595
822597
822603
822605
822606
822607
822608
822609
822610
822611
822612
822613
822614
822615
822617
822627
822628
822631
822632
822633
822635
822636
822639
822640
822642
822644
822645
822646
822647
822648
822649
822650
822651
822652
822653
822654
822655
822656
822657
822658
822659
822660
822662
822663
822664
822665
822666
822667
822668
822672
822673
822674
822675
822678
822680
822681
822682
822683
822684
822685
822686
822688
822689
822690
822691
822692
822694
822695
822696
822697
822698
822699
822700
822701
822702
822704
822705
822708
822712
822713
822716
822719
822720
822721
822722
822724
822725
822726
822727
822728
822733
822734
822735
822736
822741
822742
822746
822747
822748
822750
822752
822753
822755
822756
822757
822762
822763
822764
822767
822768
822769
822770
822774
822775
822776
822777
822778
822779
822780
822782
822783
822784
822785
822786
822787
822788
822789
822791
822793
822794
822795
822796
822804
822805
822808
822813
822814
822815
822816
822817
822818
822824
822825
822826
822828
822829
822831
822832
822833
822851
822852
822853
822855
822856
822857
822858
822865
822867
822868
822869
822870
822872
822873
822876
822877
822878
822879
822880
822881
822882
822883
822884
822885
822886
822887
822888
822889
822891
822895
822896
822898
822903
822904
822908
822910
822912
822913
822914
822915
822916
822917
822919
822920
822921
822922
822923
822924
822927
822928
822929
822930
822932
822933
822935
822936
822937
822938
822939
822940
822946
822947
822948
822951
822952
822956
822957
822958
822959
822961
822962
822963
822966
822979
822980
823006
823009
823010
823011
823012
823014
823016
823017
823018
823019
823022
823023
823024
823025
823030
823033
823035
823037
823039
823043
823044
823049
823050
823051
823052
823056
823057
823058
823059
823060
823065
823066
823067
823068
823069
823071
823072
823073
823074
823075
823076
823077
823078
823079
823080
823083
823085
823086
823087
823088
823089
823091
823092
823093
823098
823100
823101
823103
823104
823107
823108
823109
823111
823112
823113
823114
823116
823117
823119
823120
823121
823122
823123
823124
823125
823126
823127
823128
823129
823130
823134
823135
823136
823137
823138
823139
823140
823141
823142
823143
823144
823145
823147
823148
823149
823150
823151
823152
823153
823154
823155
823156
823157
823158
823159
823160
823161
823162
823163
823164
823165
823166
823167
823168
823169
823170
823171
823172
823174
823175
823176
823178
823179
823180
823181
823182
823183
823184
823185
823186
823187
823188
823189
823190
823191
823194
823197
823201
823205
823209
823213
823214
823215
823216
823217
823221
823223
823225
823227
823228
823232
823233
823234
823235
823242
823243
823246
823248
823249
823250
823251
823255
823256
823257
823258
823259
823262
823266
823267
823268
823269
823270
823271
823272
823273
823274
823275
823276
823277
823279
823282
823283
823284
823285
823286
823287
823288
823289
823290
823291
823292
823293
823294
823295
823297
823300
823301
823302
823303
823304
823306
823308
823315
823316
823318
823319
823321
823322
823323
823324
823325
823326
823332
823337
823341
823343
823347
823348
823349
823351
823352
823353
823354
823355
823356
823357
823358
823360
823361
823362
823363
823364
823365
823368
823370
823371
823372
823373
823374
823375
823376
823377
823388
823389
823391
823392
823393
823396
823398
823399
823400
823401
823402
823406
823407
823410
823411
823414
823415
823416
823420
823422
823426
823430
823431
823435
823440
823444
823445
823446
823447
823452
823453
823454
823458
823459
823460
823461
823462
823464
823465
823466
823467
823491
823493
823495
823496
823500
823501
823502
823503
823504
823505
823506
823508
823509
823510
823511
823512
823513
823514
823516
823521
823522
823523
823524
823527
823529
823531
823532
823533
823534
823535
823536
823537
823538
823539
823540
823542
823543
823544
823545
823548
823551
823552
823555
823556
823557
823558
823559
823562
823563
823572
823573
823574
823576
823577
823579
823580
823581
823582
823583
823584
823589
823590
823596
823597
823600
823603
823605
823606
823607
823608
823609
823610
823611
823612
823615
823616
823619
823620
823621
823622
823629
823631
823638
823644
823645
823646
823652
823656
823659
823660
823663
823665
823666
823668
823671
823672
823673
823674
823675
823680
823681
823682
823683
823684
823685
823686
823687
823688
823689
823690
823691
823692
823695
823696
823697
823698
823701
823705
823708
823713
823716
823719
823721
823722
823724
823725
823726
823728
823730
823732
823733
823734
823735
823736
823737
823738
823739
823740
823741
823742
823743
823744
823745
823746
823747
823748
823750
823752
823753
823754
823755
823756
823759
823760
823761
823762
823765
823766
823767
823769
823770
823773
823774
823775
823778
823779
823780
823781
823782
823783
823785
823786
823791
823792
823797
823798
823799
823804
823805
823806
823807
823808
823809
823810
823811
823812
823815
823816
823817
823818
823819
823820
823821
823822
823823
823827
823828
823829
823830
823831
823832
823833
823835
823840
823841
823842
823843
823845
823846
823848
823852
823855
823857
823859
823860
823862
823863
823866
823867
823869
823871
823872
823874
823877
823878
823879
823881
823885
823886
823887
823888
823891
823892
823893
823894
823895
823896
823897
823898
823899
823901
823918
823919
823920
823921
823925
823928
823929
823930
823931
823932
823933
823934
823935
823937
823938
823939
823940
823941
823942
823943
823946
823948
823951
823953
823954
823956
823957
823958
823959
823960
823963
823964
823965
823967
823970
823971
823972
823973
823975
823976
823977
823978
823982
823984
823995
823996
823998
823999
824001
824002
824004
824005
824007
824010
824011
824012
824014
824015
824019
824021
824022
824023
824026
824028
824029
824030
824032
824033
824038
824040
824041
824042
824043
824044
824045
824046
824047
824048
824052
824054
824065
824066
824072
824074
824078
824080
824081
824082
824083
824086
824087
824088
824089
824090
824091
824092
824093
824094
824095
824097
824098
824099
824100
824101
824102
824103
824104
824108
824109
824111
824113
824114
824115
824116
824117
824118
824119
824120
824121
824122
824123
824125
824126
824128
824129
824130
824132
824133
824134
824135
824142
824143
824144
824145
824148
824149
824152
824154
824155
824156
824157
824159
824160
824161
824167
824168
824169
824172
824182
824183
824184
824185
824188
824189
824190
824191
824192
824193
824194
824195
824197
824199
824206
824208
824209
824210
824211
824212
824213
824214
824215
824216
824217
824220
824221
824222
824223
824224
824228
824229
824234
824237
824238
824239
824241
824247
824248
824250
824251
824252
824253
824254
824256
824258
824259
824260
824262
824263
824264
824267
824268
824269
824270
824271
824274
824275
824276
824278
824279
824280
824281
824283
824284
824285
824286
824290
824295
824296
824297
824298
824299
824301
824302
824303
824304
824305
824306
824310
824315
824323
824324
824325
824326
824327
824329
824330
824333
824336
824339
824341
824342
824343
824361
824370
824371
824373
824374
824376
824377
824458
824459
824460
824461
824462
824463
824464
824465
824468
824470
824471
824473
824474
824475
824476
824477
824478
824480
824481
824482
824483
824484
824485
824486
824487
824489
824490
824491
824492
824494
824496
824498
824501
824503
824504
824505
824507
824649
824655
824656
824657
824658
824659
824660
824661
824662
824663
824664
824665
824666
824667
824668
824669
824670
824673
824674
824675
824677
824678
824679
824680
824681
824682
824683
824684
824685
824690
824691
824692
824693
824694
824696
824698
824701
824702
824703
824704
824705
824720
824740
824741
824746
824749
824751
824752
824758
824759
824761
824766
824771
824775
824776
824777
824781
824783
824784
824790
824792
824793
824799
824802
824803
824805
824807
824810
824813
824814
824818
824819
824821
824822
824824
824825
824826
824827
824828
824829
824831
824832
824835
824837
824839
824840
824841
824844
824850
824851
824853
824855
824856
824857
824864
824866
824869
824870
824871
824872
824873
824874
824879
824880
824881
824882
824883
824885
824890
824894
824896
824900
824902
824903
824904
824905
824908
824910
824911
824912
824918
824920
824924
824926
824927
824930
824931
824932
824933
824935
824936
824939
824940
824943
824944
824946
824948
824950
824957
824969
824970
824982
824983
824984
825009
825030
825065
825074
825085
825086
825087
825088
825091
825100
825116
825118
825130
825131
825132
825150
825151
825157
825164
825165
825185
825188
825190
825191
825195
825208
825210
825213
825214
825221
825222
825223
825224
825226
825227
825228
825229
825231
825232
825233
825234
825235
825236
825237
825238
825239
825240
825241
825242
825243
825244
825245
825246
825249
825250
825251
825253
825255
825256
825257
825258
825259
825260
825263
825264
825265
825266
825271
825272
825278
825280
825283
825284
825285
825286
825287
825288
825289
825290
825291
825292
825293
825294
825295
825296
825297
825298
825299
825300
825301
825302
825304
825307
825308
825309
825310
825314
825318
825322
825324
825329
825332
825334
825335
825336
825337
825338
825339
825340
825341
825342
825344
825345
825346
825347
825348
825349
825350
825353
825359
825360
825361
825362
825363
825364
825365
825366
825367
825368
825369
825370
825371
825372
825373
825374
825375
825376
825378
825379
825380
825381
825382
825384
825386
825387
825388
825389
825390
825391
825393
825394
825396
825397
825398
825399
825400
825401
825402
825403
825404
825405
825406
825407
825409
825410
825411
825412
825416
825417
825418
825419
825421
825422
825426
825429
825430
825431
825432
825433
825434
825435
825436
825437
825438
825439
825440
825441
825442
825443
825444
825445
825446
825447
825448
825449
825450
825453
825454
825457
825458
825459
825460
825462
825465
825466
825467
825468
825469
825471
825472
825473
825474
825475
825476
825478
825479
825488
825489
825492
825507
825508
825509
825510
825517
825519
825528
825535
825536
825537
825538
825539
825540
825542
825543
825544
825545
825550
825551
825552
825555
825557
825558
825574
825575
825576
825577
825578
825579
825580
825581
825582
825583
825584
825585
825586
825587
825590
825596
825599
825602
825605
825606
825609
825610
825611
825619
825621
825622
825625
825626
825627
825628
825632
825633
825636
825637
825639
825640
825655
825658
825665
825666
825684
825685
825686
825687
825688
825702
825703
825704
825708
825709
825710
825711
825712
825713
825714
825715
825716
825717
825718
825728
825729
825730
825731
825732
825745
825746
825747
825748
825749
825752
825754
825755
825759
825760
825761
825762
825763
825764
825765
825766
825767
825769
825774
825775
825776
825777
825778
825779
825780
825782
825783
825791
825792
825793
825794
825795
825797
825798
825800
825824
825825
825826
825827
825828
825829
825830
825831
825832
825833
825834
825850
825851
825852
825853
825855
825856
825857
825858
825859
825860
825861
825862
825863
825864
825866
825867
825869
825870
825871
825879
825880
825883
825884
825895
825896
825897
825898
825899
825900
825901
825902
825903
825904
825905
825906
825908
825909
825911
825913
825914
825917
825918
825919
825920
825921
825922
825926
825927
825928
825929
825930
825931
825932
825933
825934
825935
825936
825937
825938
825939
825940
825941
825942
825943
825944
825945
825946
825947
825948
825955
825956
825959
825960
825961
825962
825964
825965
825970
825974
825975
825976
825977
825978
825979
825980
825981
825982
825983
825987
825994
825997
825998
825999
826003
826004
826005
826007
826008
826009
826012
826013
826014
826020
826021
826022
826025
826027
826028
826029
826031
826034
826035
826036
826045
826048
826049
826050
826051
826054
826055
826056
826057
826058
826059
826060
826061
826064
826065
826066
826067
826068
826069
826080
826081
826082
826083
826084
826085
826086
826087
826088
826089
826090
826091
826092
826093
826094
826095
826096
826097
826098
826099
826100
826101
826104
826105
826108
826109
826111
826112
826115
826116
826121
826123
826124
826126
826128
826133
826134
826137
826138
826140
826141
826142
826143
826144
826153
826155
826158
826159
826161
826162
826163
826164
826165
826166
826167
826169
826170
826171
826172
826173
826174
826190
826204
826205
826211
826213
826214
826215
826219
826220
826222
826223
826225
826226
826227
826228
826229
826230
826231
826232
826233
826234
826235
826237
826238
826239
826240
826241
826246
826248
826256
826257
826261
826262
826263
826264
826265
826267
826269
826270
826274
826275
826276
826278
826282
826283
826284
826287
826288
826289
826290
826297
826298
826299
826300
826301
826309
826313
826314
826315
826316
826317
826324
826328
826329
826336
826337
826338
826339
826340
826346
826348
826350
826352
826353
826354
826355
826356
826357
826358
826359
826360
826361
826362
826367
826368
826369
826370
826371
826372
826373
826375
826376
826377
826382
826383
826385
826386
826387
826389
826391
826392
826394
826395
826396
826397
826399
826400
826402
826403
826404
826405
826406
826407
826408
826409
826410
826412
826413
826414
826415
826416
826417
826419
826420
826422
826424
826426
826427
826428
826432
826434
826435
826437
826438
826439
826440
826442
826444
826447
826448
826449
826455
826456
826457
826458
826461
826464
826465
826466
826476
826481
826483
826484
826485
826486
826487
826488
826489
826490
826502
826503
826504
826505
826513
826514
826515
826517
826518
826519
826520
826521
826522
826523
826525
826526
826532
826533
826536
826537
826539
826540
826541
826542
826543
826544
826546
826547
826548
826549
826551
826552
826553
826554
826556
826557
826558
826559
826560
826561
826562
826563
826564
826565
826566
826567
826568
826569
826590
826592
826593
826594
826595
826596
826597
826598
826599
826600
826601
826602
826603
826606
826607
826609
826610
826611
826612
826613
826614
826615
826623
826624
826625
826629
826630
826633
826634
826636
826641
826642
826654
826659
826661
826662
826663
826665
826666
826668
826669
826670
826676
826679
826680
826681
826682
826684
826704
826705
826706
826707
826708
826709
826710
826711
826712
826720
826721
826726
826727
826728
826730
826731
826733
826734
826735
826736
826737
826738
826744
826761
826762
826763
826764
826765
826767
826773
826777
826781
826782
826783
826784
826785
826786
826787
826788
826789
826790
826792
826797
826798
826801
826808
826809
826814
826815
826816
826818
826819
826820
826821
826823
826824
826825
826826
826827
826828
826829
826830
826831
826832
826833
826834
826835
826836
826837
826838
826841
826842
826843
826859
826864
826865
826866
826867
826868
826869
826870
826871
826873
826874
826875
826876
826877
826878
826880
826881
826882
826884
826886
826890
826891
826892
826893
826895
826901
826907
826908
826910
826914
826915
826917
826920
826922
826923
826924
826925
826926
826931
826932
826933
826934
826935
826936
826937
826938
826941
826942
826943
826945
826946
826947
826948
826949
826950
826951
826952
826953
826958
826969
826971
826972
826975
826976
826977
826978
826979
826980
826981
826982
826983
826984
826985
826986
826990
826991
826992
826993
826994
826995
826996
826997
826998
827005
827006
827007
827008
827018
827032
827033
827034
827035
827036
827037
827038
827039
827040
827044
827045
827046
827047
827048
827049
827050
827051
827052
827053
827054
827055
827056
827057
827058
827060
827065
827067
827068
827070
827072
827078
827079
827081
827082
827083
827084
827085
827086
827087
827089
827090
827091
827092
827093
827094
827097
827099
827100
827101
827102
827103
827104
827105
827106
827107
827108
827109
827110
827111
827112
827113
827114
827115
827116
827123
827124
827125
827126
827127
827128
827129
827130
827131
827132
827135
827136
827137
827139
827140
827142
827145
827146
827147
827148
827149
827151
827153
827154
827155
827156
827161
827162
827163
827164
827165
827166
827167
827168
827169
827171
827172
827173
827176
827178
827179
827180
827181
827188
827189
827190
827192
827196
827198
827202
827207
827209
827210
827218
827219
827220
827221
827222
827223
827224
827225
827226
827227
827228
827229
827231
827232
827233
827235
827236
827238
827239
827240
827241
827242
827243
827245
827248
827249
827254
827257
827261
827265
827269
827275
827283
827285
827286
827287
827289
827290
827291
827292
827293
827294
827297
827298
827306
827307
827309
827312
827313
827317
827318
827319
827320
827321
827322
827323
827324
827326
827327
827328
827329
827331
827332
827336
827337
827340
827342
827344
827345
827346
827347
827348
827349
827352
827353
827356
827357
827358
827360
827361
827363
827364
827365
827366
827367
827369
827374
827375
827376
827377
827382
827384
827386
827388
827397
827405
827406
827407
827409
827414
827415
827420
827421
827422
827425
827426
827428
827429
827434
827435
827436
827437
827438
827439
827441
827442
827443
827444
827445
827446
827447
827448
827449
827450
827451
827452
827453
827454
827455
827457
827458
827459
827460
827461
827463
827464
827465
827466
827467
827468
827469
827470
827471
827473
827477
827480
827484
827485
827486
827487
827488
827489
827490
827491
827492
827493
827494
827499
827507
827512
827518
827521
827525
827527
827528
827529
827530
827534
827536
827538
827539
827540
827541
827542
827543
827544
827547
827548
827549
827550
827551
827552
827554
827555
827556
827557
827562
827579
827581
827583
827587
827589
827590
827592
827593
827595
827596
827597
827598
827599
827600
827601
827602
827611
827612
827613
827614
827615
827616
827617
827618
827619
827620
827621
827622
827627
827637
827639
827640
827641
827647
827648
827649
827650
827651
827652
827655
827665
827683
827684
827685
827692
827693
827694
827695
827696
827697
827699
827701
827702
827703
827705
827706
827707
827710
827713
827714
827719
827720
827721
827723
827726
827728
827729
827730
827731
827732
827733
827734
827735
827736
827737
827740
827742
827743
827748
827749
827750
827751
827752
827753
827754
827755
827756
827757
827758
827759
827760
827761
827762
827763
827764
827769
827770
827771
827772
827773
827780
827782
827783
827787
827788
827789
827790
827793
827794
827816
827817
827818
827821
827822
827828
827833
827834
827837
827838
827844
827845
827846
827847
827849
827850
827852
827853
827854
827860
827861
827862
827863
827864
827865
827868
827869
827870
827871
827872
827873
827874
827876
827877
827878
827881
827882
827885
827886
827887
827888
827890
827891
827894
827895
827896
827897
827906
827907
827908
827912
827913
827914
827915
827916
827918
827920
827921
827922
827924
827928
827931
827938
827941
827943
827944
827945
827946
827947
827951
827952
827959
827962
827963
827964
827965
827966
827967
827968
827969
827971
827973
827974
827975
827976
827977
827978
827979
827980
827981
827982
827983
827985
827986
827987
827988
827989
827990
827991
827992
827993
827994
827996
827997
827998
828000
828002
828004
828006
828007
828008
828009
828012
828014
828015
828017
828022
828025
828026
828027
828028
828029
828030
828033
828035
828036
828038
828039
828040
828042
828043
828049
828050
828056
828057
828058
828059
828063
828064
828065
828066
828067
828068
828069
828076
828077
828078
828082
828084
828087
828088
828089
828091
828092
828095
828097
828098
828099
828103
828105
828106
828107
828108
828109
828110
828112
828113
828115
828116
828117
828118
828119
828120
828121
828122
828123
828124
828136
828137
828139
828140
828141
828142
828143
828144
828146
828147
828149
828150
828151
828152
828154
828157
828158
828161
828162
828163
828164
828165
828166
828167
828168
828169
828170
828171
828172
828173
828174
828175
828178
828179
828180
828181
828182
828183
828184
828185
828186
828187
828188
828189
828190
828191
828192
828193
828194
828195
828196
828197
828198
828199
828200
828201
828202
828204
828205
828206
828211
828212
828213
828214
828215
828216
828218
828219
828220
828221
828223
828224
828227
828228
828229
828230
828231
828232
828233
828234
828235
828236
828237
828238
828239
828240
828241
828247
828250
828251
828252
828253
828254
828255
828256
828257
828260
828262
828263
828265
828266
828267
828268
828269
828277
828284
828286
828289
828291
828293
828294
828296
828297
828298
828303
828304
828305
828306
828319
828320
828325
828344
828345
828348
828349
828350
828358
828359
828361
828362
828363
828365
828366
828368
828373
828375
828380
828381
828388
828389
828392
828395
828397
828398
828405
828406
828407
828416
828421
828429
828430
828440
828441
828442
828449
828451
828452
828453
828456
828467
828468
828469
828470
828474
828480
828481
828482
828492
828493
828502
828509
828511
828513
828518
828524
828525
828526
828534
828541
828542
828553
828557
828559
828560
828561
828563
828564
828566
828569
828579
828580
828581
828582
828583
828584
828585
828586
828589
828590
828591
828592
828593
828594
828595
828596
828597
828598
828599
828602
828607
828608
828610
828612
828613
828615
828616
828621
828625
828626
828627
828629
828633
828639
828641
828643
828644
828646
828647
828648
828649
828650
828661
828672
828673
828674
828681
828685
828686
828687
828688
828689
828690
828691
828692
828693
828694
828699
828703
828704
828713
828715
828719
828721
828722
828723
828724
828725
828726
828727
828728
828729
828730
828731
828732
828733
828734
828735
828736
828737
828744
828745
828746
828749
828751
828752
828753
828754
828762
828764
828782
828786
828787
828792
828795
828796
828798
828799
828801
828802
828804
828806
828808
828809
828810
828811
828813
828821
828822
828823
828824
828828
828829
828830
828834
828837
828838
828839
828840
828843
828844
828845
828846
828847
828848
828849
828850
828851
828852
828853
828854
828855
828856
828857
828858
828860
828861
828862
828863
828864
828865
828869
828874
828876
828877
828878
828879
828882
828883
828884
828885
828889
828890
828891
828895
828898
828899
828900
828902
828903
828908
828909
828910
828911
828912
828913
828914
828915
828916
828917
828918
828920
828921
828925
828927
828928
828929
828932
828933
828934
828935
828936
828937
828938
828940
828941
828942
828943
828944
828945
828946
828950
828951
828952
828953
828954
828955
828956
828957
828958
828959
828960
828961
828963
828964
828965
828966
828967
828969
828973
828975
828976
828977
828978
828979
828981
828982
828983
828984
828985
828986
828987
828988
828989
828990
828991
828993
828994
828995
828996
828997
828998
828999
829000
829003
829005
829006
829007
829008
829009
829010
829016
829017
829018
829019
829020
829021
829022
829033
829034
829036
829038
829040
829042
829043
829044
829046
829049
829055
829056
829057
829058
829059
829062
829063
829064
829065
829066
829067
829070
829075
829076
829077
829078
829079
829080
829081
829084
829085
829087
829089
829090
829099
829100
829101
829104
829105
829106
829107
829108
829109
829110
829111
829112
829113
829114
829116
829117
829118
829123
829124
829125
829130
829135
829136
829137
829140
829141
829142
829143
829144
829145
829146
829147
829148
829149
829150
829151
829152
829153
829154
829155
829156
829160
829161
829162
829163
829164
829165
829166
829167
829168
829171
829172
829173
829176
829177
829178
829179
829180
829181
829182
829184
829187
829188
829192
829199
829201
829202
829203
829204
829205
829206
829207
829208
829209
829211
829212
829213
829214
829215
829216
829217
829218
829219
829221
829222
829224
829225
829226
829230
829231
829232
829233
829234
829235
829237
829238
829239
829240
829241
829242
829245
829246
829247
829248
829249
829250
829252
829253
829261
829262
829264
829265
829267
829268
829269
829271
829272
829275
829276
829279
829280
829283
829284
829285
829286
829287
829288
829289
829290
829291
829294
829295
829298
829299
829300
829301
829302
829304
829305
829306
829307
829308
829311
829324
829331
829332
829333
829335
829336
829351
829353
829354
829356
829357
829358
829359
829360
829362
829365
829366
829367
829368
829369
829370
829371
829372
829373
829374
829375
829378
829381
829383
829386
829388
829389
829402
829415
829416
829421
829422
829423
829424
829425
829432
829436
829437
829438
829439
829446
829448
829449
829452
829453
829454
829455
829456
829457
829461
829464
829465
829466
829467
829468
829469
829471
829472
829473
829484
829486
829487
829488
829489
829491
829492
829493
829494
829496
829498
829499
829500
829519
829538
829540
829541
829545
829557
829562
829563
829564
829565
829566
829567
829568
829569
829570
829572
829574
829577
829578
829579
829580
829584
829585
829591
829592
829593
829594
829595
829596
829597
829598
829599
829600
829602
829603
829604
829606
829607
829608
829609
829610
829612
829613
829614
829615
829617
829619
829620
829621
829622
829625
829627
829628
829629
829630
829631
829644
829645
829646
829647
829649
829650
829652
829653
829655
829657
829661
829662
829663
829664
829667
829668
829673
829675
829679
829680
829686
829689
829690
829691
829693
829694
829703
829704
829705
829706
829708
829709
829710
829711
829715
829720
829723
829729
829730
829740
829741
829743
829745
829747
829748
829751
829752
829753
829754
829755
829757
829760
829761
829762
829763
829764
829765
829766
829778
829780
829781
829782
829783
829786
829787
829792
829805
829807
829809
829816
829817
829825
829828
829829
829830
829835
829836
829837
829838
829840
829844
829846
829848
829850
829857
829860
829861
829863
829864
829866
829867
829872
829873
829874
829875
829876
829877
829878
829879
829880
829881
829882
829884
829885
829886
829887
829888
829889
829890
829891
829892
829893
829894
829895
829896
829897
829898
829899
829900
829901
829902
829910
829911
829913
829914
829915
829916
829917
829918
829919
829920
829921
829922
829924
829925
829927
829933
829934
829937
829943
829947
829948
829949
829950
829951
829952
829954
829955
829956
829957
829958
829959
829960
829961
829962
829963
829964
829966
829967
829968
829969
829970
829971
829972
829973
829974
829975
829976
829978
829979
829980
829981
829983
829984
829985
829986
829987
829989
829990
829992
829993
829994
829995
830000
830001
830002
830003
830005
830007
830008
830009
830010
830011
830012
830015
830016
830017
830018
830020
830021
830022
830023
830024
830025
830026
830029
830030
830031
830032
830035
830036
830037
830038
830041
830042
830043
830044
830045
830048
830051
830052
830053
830054
830055
830056
830057
830058
830059
830060
830061
830062
830068
830069
830071
830074
830075
830076
830078
830079
830080
830081
830082
830084
830086
830087
830088
830090
830091
830092
830093
830094
830096
830097
830098
830099
830100
830103
830104
830106
830107
830108
830109
830110
830112
830115
830117
830119
830120
830121
830125
830128
830129
830130
830131
830132
830133
830134
830136
830137
830139
830142
830143
830144
830145
830146
830148
830149
830150
830151
830152
830153
830154
830155
830156
830157
830158
830159
830160
830161
830162
830167
830168
830172
830173
830176
830177
830178
830179
830181
830182
830185
830186
830187
830188
830189
830190
830191
830192
830193
830194
830195
830196
830197
830198
830203
830206
830208
830209
830210
830212
830213
830214
830218
830219
830220
830221
830222
830223
830224
830228
830235
830237
830242
830243
830245
830250
830256
830257
830258
830259
830260
830270
830271
830277
830278
830279
830280
830281
830282
830283
830284
830285
830287
830289
830293
830299
830305
830306
830307
830311
830317
830318
830320
830332
830334
830339
830340
830343
830344
830347
830356
830357
830358
830359
830360
830365
830366
830368
830375
830378
830379
830382
830383
830384
830387
830388
830391
830394
830397
830398
830400
830402
830407
830412
830414
830423
830429
830430
830432
830433
830439
830440
830441
830444
830446
830451
830452
830453
830454
830458
830459
830463
830465
830466
830468
830471
830473
830475
830477
830478
830479
830481
830482
830483
830484
830485
830486
830487
830488
830489
830492
830495
830496
830498
830499
830500
830501
830502
830503
830504
830505
830507
830508
830509
830510
830511
830512
830513
830514
830515
830516
830517
830518
830519
830520
830521
830522
830523
830526
830527
830528
830529
830530
830531
830532
830533
830535
830536
830537
830538
830539
830540
830541
830542
830543
830544
830546
830547
830548
830549
830550
830552
830553
830554
830556
830557
830568
830569
830570
830571
830572
830574
830575
830576
830577
830578
830584
830585
830586
830591
830592
830593
830594
830595
830596
830597
830598
830599
830600
830601
830602
830603
830604
830605
830618
830619
830620
830622
830623
830624
830625
830626
830627
830628
830629
830630
830631
830632
830634
830635
830636
830637
830638
830639
830640
830641
830645
830646
830647
830648
830649
830650
830655
830656
830657
830658
830659
830660
830662
830665
830666
830667
830668
830674
830675
830678
830680
830681
830682
830684
830690
830693
830694
830695
830697
830698
830699
830700
830701
830702
830704
830710
830715
830716
830717
830718
830719
830720
830721
830722
830725
830726
830727
830732
830734
830738
830739
830741
830742
830743
830744
830745
830747
830749
830750
830755
830756
830758
830762
830763
830764
830765
830766
830767
830768
830769
830770
830771
830772
830778
830780
830781
830782
830783
830784
830785
830786
830787
830788
830792
830793
830795
830796
830797
830798
830799
830800
830801
830802
830803
830804
830805
830806
830808
830809
830810
830811
830812
830813
830814
830815
830816
830817
830818
830822
830823
830824
830826
830827
830829
830830
830831
830832
830834
830835
830837
830838
830839
830841
830843
830846
830849
830850
830851
830853
830854
830855
830856
830857
830860
830861
830863
830864
830865
830873
830874
830875
830887
830888
830889
830890
830897
830898
830899
830900
830902
830903
830904
830905
830906
830908
830910
830912
830913
830915
830916
830918
830919
830920
830921
830922
830923
830924
830925
830928
830934
830935
830936
830937
830942
830944
830945
830947
830958
830963
830969
830970
830971
830972
830974
830975
830980
830981
830982
830983
830984
830989
830990
830991
830992
830993
830994
830995
830996
830997
830998
830999
831000
831005
831006
831007
831008
831010
831011
831015
831017
831018
831019
831020
831023
831024
831029
831030
831031
831049
831050
831051
831053
831054
831057
831059
831070
831071
831082
831083
831095
831097
831099
831101
831102
831103
831107
831119
831123
831126
831127
831132
831144
831152
831153
831155
831159
831160
831162
831163
831183
831188
831189
831190
831191
831192
831193
831194
831195
831202
831203
831204
831207
831213
831214
831215
831216
831217
831218
831219
831220
831221
831230
831231
831232
831242
831251
831263
831264
831265
831266
831270
831273
831274
831275
831276
831277
831278
831279
831280
831287
831288
831291
831292
831293
831294
831296
831297
831299
831300
831302
831303
831304
831305
831307
831308
831309
831315
831316
831320
831321
831322
831323
831324
831325
831326
831327
831330
831333
831337
831338
831339
831340
831341
831342
831343
831344
831345
831346
831347
831348
831349
831350
831351
831352
831354
831355
831356
831357
831358
831359
831360
831361
831362
831363
831364
831371
831372
831374
831375
831379
831380
831381
831382
831388
831389
831390
831392
831394
831397
831402
831405
831406
831407
831408
831410
831411
831412
831413
831414
831415
831416
831417
831418
831419
831420
831421
831423
831424
831429
831432
831434
831443
831445
831448
831456
831458
831459
831460
831462
831464
831465
831467
831468
831469
831470
831471
831472
831473
831474
831476
831477
831478
831479
831480
831481
831482
831483
831484
831485
831486
831488
831490
831491
831492
831493
831495
831496
831498
831501
831502
831503
831504
831505
831507
831512
831513
831514
831515
831516
831517
831518
831519
831520
831521
831522
831524
831525
831526
831528
831529
831530
831531
831532
831533
831534
831535
831536
831537
831538
831539
831540
831541
831542
831543
831544
831545
831546
831547
831549
831550
831551
831552
831553
831554
831556
831558
831559
831560
831561
831563
831564
831592
831593
831594
831595
831602
831605
831618
831619
831622
831624
831625
831627
831628
831629
831630
831631
831632
831633
831635
831636
831643
831644
831645
831646
831647
831648
831649
831650
831651
831652
831653
831654
831655
831656
831657
831660
831661
831662
831663
831664
831665
831666
831674
831675
831679
831680
831684
831685
831686
831691
831696
831697
831698
831699
831700
831702
831703
831717
831719
831720
831722
831723
831724
831725
831726
831727
831728
831743
831745
831748
831752
831753
831760
831762
831776
831777
831785
831788
831792
831793
831801
831802
831803
831804
831805
831808
831809
831812
831813
831814
831815
831816
831817
831818
831819
831822
831823
831824
831827
831828
831830
831831
831835
831836
831838
831840
831842
831843
831844
831846
831847
831848
831850
831851
831855
831856
831857
831858
831859
831860
831861
831882
831883
831888
831890
831892
831898
831899
831900
831901
831902
831903
831912
831917
831918
831919
831920
831921
831922
831923
831924
831930
831931
831933
831934
831935
831936
831945
831956
831957
831958
831959
831960
831961
831963
831964
831965
831967
831968
831971
831972
831975
831976
831978
831980
831987
831988
831989
832000
832002
832005
832006
832007
832008
832010
832011
832012
832013
832015
832016
832017
832018
832019
832020
832021
832022
832023
832024
832025
832028
832029
832032
832033
832034
832035
832036
832037
832038
832039
832042
832047
832049
832050
832051
832052
832053
832057
832058
832059
832060
832061
832062
832063
832064
832066
832067
832068
832069
832070
832071
832072
832073
832074
832075
832076
832077
832079
832080
832081
832082
832087
832107
832108
832109
832111
832113
832115
832116
832118
832119
832120
832121
832122
832124
832126
832127
832132
832134
832137
832138
832139
832144
832147
832156
832157
832159
832160
832161
832163
832173
832178
832183
832186
832188
832195
832196
832197
832199
832200
832201
832202
832203
832204
832205
832206
832208
832209
832210
832211
832212
832213
832214
832215
832216
832217
832219
832220
832221
832222
832223
832224
832225
832226
832227
832228
832229
832230
832231
832233
832234
832236
832243
832245
832247
832250
832251
832252
832253
832254
832256
832257
832258
832259
832260
832261
832262
832264
832265
832266
832269
832270
832271
832272
832273
832274
832275
832276
832277
832278
832279
832280
832281
832282
832283
832284
832286
832287
832288
832289
832293
832294
832295
832296
832298
832306
832307
832309
832311
832318
832319
832320
832321
832322
832323
832329
832332
832333
832334
832338
832341
832342
832343
832344
832347
832348
832371
832374
832375
832377
832378
832379
832380
832381
832382
832383
832387
832388
832389
832390
832391
832392
832397
832398
832399
832401
832405
832406
832407
832408
832409
832410
832411
832412
832413
832415
832416
832417
832418
832419
832427
832428
832430
832431
832435
832440
832441
832442
832443
832444
832446
832447
832450
832453
832454
832461
832462
832469
832470
832471
832476
832477
832478
832480
832481
832482
832483
832484
832485
832486
832491
832495
832504
832506
832507
832508
832509
832510
832511
832518
832523
832525
832529
832530
832531
832532
832535
832536
832537
832538
832539
832545
832547
832550
832551
832552
832553
832554
832555
832556
832557
832558
832559
832560
832561
832562
832563
832564
832565
832566
832572
832578
832580
832582
832583
832585
832586
832589
832591
832592
832593
832595
832596
832598
832600
832601
832602
832603
832604
832605
832606
832607
832608
832612
832631
832633
832636
832637
832638
832640
832641
832642
832643
832644
832646
832647
832648
832649
832650
832651
832652
832653
832654
832655
832656
832657
832660
832681
832691
832703
832705
832706
832707
832709
832711
832713
832714
832715
832716
832719
832724
832725
832726
832727
832732
832756
832757
832758
832759
832760
832761
832762
832763
832765
832766
832768
832769
832770
832771
832772
832773
832774
832776
832777
832779
832781
832782
832783
832784
832785
832789
832790
832792
832795
832798
832799
832800
832801
832802
832803
832805
832806
832807
832808
832809
832810
832811
832812
832813
832814
832816
832818
832821
832822
832823
832824
832826
832827
832828
832829
832831
832833
832834
832835
832836
832837
832838
832840
832841
832843
832844
832845
832846
832847
832848
832851
832852
832855
832857
832860
832862
832864
832865
832867
832868
832869
832870
832871
832880
832881
832882
832884
832885
832886
832887
832888
832891
832892
832895
832896
832898
832900
832901
832902
832903
832904
832906
832907
832912
832913
832920
832922
832923
832925
832926
832928
832933
832934
832936
832943
832945
832946
832947
832948
832949
832950
832951
832952
832954
832958
832960
832961
832962
832965
832969
832976
832977
832979
832980
832981
832984
832990
832991
832992
832997
832998
832999
833000
833001
833007
833009
833010
833011
833015
833019
833020
833039
833042
833043
833044
833045
833046
833047
833051
833052
833053
833055
833059
833061
833075
833083
833084
833090
833091
833092
833093
833095
833096
833097
833103
833104
833106
833113
833114
833117
833121
833122
833125
833126
833127
833128
833147
833149
833152
833153
833154
833158
833159
833160
833161
833162
833163
833164
833169
833170
833172
833173
833174
833175
833176
833178
833179
833182
833183
833184
833224
833225
833226
833227
833228
833234
833235
833236
833237
833238
833239
833240
833241
833242
833243
833256
833257
833258
833261
833269
833270
833273
833274
833275
833276
833277
833278
833279
833280
833281
833282
833283
833284
833285
833286
833292
833293
833294
833295
833296
833297
833298
833300
833301
833302
833303
833304
833306
833307
833310
833311
833312
833313
833317
833319
833322
833323
833328
833329
833330
833331
833332
833333
833334
833335
833336
833337
833338
833342
833343
833345
833346
833347
833348
833349
833350
833351
833352
833353
833354
833355
833356
833357
833358
833363
833364
833365
833366
833367
833368
833369
833370
833371
833372
833373
833374
833375
833376
833377
833378
833379
833380
833384
833385
833386
833387
833388
833389
833390
833404
833405
833406
833407
833408
833409
833410
833411
833412
833425
833429
833431
833437
833445
833447
833448
833449
833450
833451
833452
833453
833454
833455
833456
833457
833458
833459
833460
833467
833469
833472
833474
833475
833476
833480
833484
833485
833489
833490
833491
833494
833502
833523
833538
833539
833540
833542
833548
833550
833551
833554
833556
833573
833574
833575
833577
833584
833585
833590
833592
833593
833597
833601
833605
833607
833616
833617
833618
833619
833620
833621
833622
833623
833624
833625
833627
833629
833631
833632
833633
833637
833638
833639
833642
833647
833648
833651
833652
833653
833655
833660
833661
833662
833666
833668
833669
833670
833678
833680
833681
833682
833683
833684
833688
833689
833690
833691
833692
833693
833694
833695
833696
833697
833698
833699
833700
833701
833702
833703
833704
833705
833706
833707
833708
833709
833710
833711
833712
833713
833714
833716
833719
833720
833721
833722
833723
833724
833725
833726
833727
833728
833729
833730
833731
833732
833733
833734
833735
833736
833737
833738
833739
833740
833741
833745
833746
833752
833754
833761
833763
833771
833772
833773
833774
833775
833776
833777
833778
833782
833783
833784
833785
833786
833787
833788
833789
833790
833792
833796
833797
833798
833799
833800
833801
833802
833803
833804
833805
833806
833807
833808
833810
833811
833812
833813
833817
833819
833822
833823
833824
833825
833828
833832
833833
833835
833836
833856
833857
833861
833862
833866
833870
833871
833872
833874
833879
833881
833882
833883
833884
833885
833886
833887
833888
833893
833894
833895
833896
833900
833901
833902
833905
833906
833907
833908
833910
833916
833917
833918
833922
833923
833925
833926
833927
833929
833930
833931
833932
833934
833935
833937
833938
833941
833945
833949
833950
833951
833952
833971
833972
833973
833981
833985
833989
833990
834037
834039
834040
834041
834044
834045
834046
834047
834048
834049
834051
834061
834062
834066
834068
834074
834075
834076
834078
834080
834082
834084
834086
834088
834090
834091
834095
834097
834099
834100
834103
834105
834108
834110
834111
834112
834113
834114
834115
834116
834120
834155
834177
834178
834179
834183
834184
834202
834203
834208
834210
834213
834219
834243
834246
834248
834249
834250
834251
834257
834259
834267
834269
834270
834271
834293
834294
834318
834330
834362
834368
834369
834370
834371
834375
834376
834389
834390
834396
834399
834400
834401
834403
834415
834417
834420
834421
834423
834425
834427
834428
834429
834431
834433
834435
834437
834438
834439
834440
834446
834448
834451
834453
834459
834460
834461
834462
834463
834464
834465
834474
834475
834491
834492
834493
834494
834495
834496
834497
834499
834507
834508
834511
834512
834515
834516
834518
834522
834524
834525
834526
834527
834534
834549
834550
834567
834585
834589
834590
834594
834600
834601
834608
834609
834616
834617
834618
834619
834620
834626
834627
834631
834637
834638
834639
834640
834641
834642
834646
834647
834654
834675
834686
834687
834688
834693
834694
834698
834701
834718
834719
834720
834728
834729
834734
834735
834736
834737
834745
834746
834747
834748
834749
834750
834753
834762
834763
834765
834766
834767
834792
834798
834825
834826
834848
834849
834851
834856
834859
834877
834878
834879
834880
834881
834883
834891
834892
834903
834905
834906
834911
834916
834934
834943
834944
834948
834949
834950
834951
834952
834953
834962
834968
835001
835002
835003
835012
835014
835016
835020
835025
835026
835027
835028
835029
835048
835049
835052
835055
835060
835061
835063
835064
835065
835066
835068
835069
835070
835094
835095
835098
835099
835100
835101
835103
835104
835111
835112
835115
835117
835118
835126
835127
835128
835129
835134
835136
835147
835152
835153
835166
835167
835168
835186
835187
835227
835248
835251
835255
835256
835257
835263
835264
835271
835272
835277
835282
835285
835286
835289
835291
835304
835311
835314
835315
835316
835320
835330
835333
835342
835343
835344
835347
835348
835364
835365
835369
835370
835372
835373
835377
835380
835381
835382
835389
835391
835404
835409
835410
835428
835429
835431
835439
835457
835464
835465
835474
835484
835485
835486
835491
835492
835493
835499
835500
835505
835507
835508
835511
835512
835517
835528
835542
835561
835578
835581
835588
835589
835592
835593
835597
835598
835599
835614
835615
835636
835637
835648
835652
835656
835657
835658
835659
835660
835664
835681
835682
835690
835695
835698
835699
835700
835712
835719
835722
835723
835724
835741
835742
835743
835744
835745
835756
835758
835761
835762
835766
835769
835770
835774
835776
835777
835778
835780
835781
835782
835783
835784
835785
835786
835790
835796
835797
835798
835799
835800
835801
835802
835803
835804
835805
835806
835808
835813
835825
835826
835834
835835
835836
835844
835846
835847
835849
835850
835851
835852
835853
835854
835868
835869
835870
835871
835872
835873
835876
835878
835880
835881
835882
835883
835886
835887
835888
835889
835890
835892
835893
835894
835895
835896
835897
835898
835899
835900
835901
835902
835905
835906
835907
835913
835914
835915
835918
835926
835932
835933
835934
835935
835936
835937
835938
835939
835940
835942
835949
835967
835983
835984
835987
836016
836017
836018
836019
836025
836026
836027
836028
836029
836031
836032
836034
836035
836036
836038
836040
836042
836046
836047
836049
836050
836051
836052
836053
836068
836069
836070
836071
836072
836073
836074
836075
836076
836104
836105
836106
836107
836108
836110
836112
836113
836114
836119
836129
836130
836131
836132
836133
836136
836137
836138
836145
836146
836147
836148
836149
836150
836153
836155
836156
836157
836158
836159
836160
836171
836173
836174
836175
836176
836177
836180
836182
836189
836190
836191
836192
836204
836205
836206
836207
836212
836213
836214
836219
836228
836232
836234
836238
836248
836252
836255
836257
836263
836269
836270
836271
836276
836279
836289
836291
836292
836299
836304
836305
836307
836308
836320
836321
836325
836326
836327
836328
836332
836340
836341
836347
836358
836359
836370
836372
836376
836377
836380
836381
836384
836386
836392
836395
836413
836424
836434
836435
836436
836441
836444
836450
836455
836458
836459
836469
836470
836475
836478
836491
836503
836515
836516
836517
836523
836531
836533
836537
836546
836548
836550
836551
836554
836555
836563
836569
836576
836583
836602
836609
836610
836613
836614
836616
836618
836622
836650
836659
836665
836670
836671
836672
836673
836674
836675
836677
836678
836679
836680
836682
836689
836690
836691
836692
836693
836694
836695
836696
836697
836698
836699
836700
836701
836704
836705
836707
836708
836710
836712
836728
836729
836732
836740
836742
836748
836749
836750
836751
836752
836753
836754
836756
836758
836759
836760
836776
836777
836778
836779
836780
836781
836782
836783
836784
836785
836787
836789
836791
836792
836795
836796
836799
836800
836803
836808
836811
836812
836813
836816
836822
836832
836833
836834
836835
836837
836838
836839
836840
836841
836842
836843
836844
836845
836846
836847
836849
836850
836870
836873
836874
836875
836882
836884
836885
836886
836890
836892
836901
836903
836912
836921
836923
836926
836928
836929
836930
836931
836932
836933
836934
836935
836936
836937
836939
836940
836941
836942
836944
836945
836947
836948
836949
836950
836952
836953
836954
836956
836957
836958
836960
836961
836962
836963
836965
836966
836967
836968
836969
836970
836972
836973
836979
836989
836990
836992
836993
836994
836995
836996
836998
837007
837008
837009
837010
837012
837013
837035
837036
837044
837046
837049
837050
837051
837053
837054
837055
837056
837057
837058
837059
837060
837061
837062
837063
837064
837067
837068
837069
837070
837071
837072
837073
837074
837076
837080
837081
837087
837091
837093
837096
837100
837101
837103
837104
837113
837114
837115
837119
837120
837121
837134
837135
837136
837139
837140
837143
837144
837146
837147
837148
837150
837152
837154
837156
837157
837158
837159
837160
837161
837165
837166
837167
837168
837169
837170
837171
837173
837179
837182
837184
837187
837189
837192
837193
837194
837196
837202
837203
837204
837205
837206
837207
837208
837209
837213
837214
837224
837229
837230
837231
837232
837234
837236
837237
837242
837244
837245
837247
837248
837249
837250
837252
837253
837254
837255
837256
837262
837265
837272
837273
837279
837280
837282
837283
837287
837288
837289
837290
837291
837295
837302
837314
837317
837320
837321
837325
837326
837330
837331
837334
837335
837338
837339
837340
837344
837345
837346
837355
837356
837362
837381
837382
837385
837386
837389
837392
837395
837396
837398
837399
837412
837413
837416
837417
837425
837426
837427
837428
837436
837438
837439
837449
837450
837453
837454
837455
837456
837457
837458
837460
837461
837462
837463
837464
837465
837479
837489
837490
837494
837495
837496
837501
837502
837503
837507
837521
837524
837527
837529
837532
837533
837534
837535
837537
837538
837543
837544
837547
837549
837555
837557
837559
837564
837574
837576
837577
837578
837579
837580
837582
837583
837584
837592
837593
837594
837595
837596
837597
837598
837600
837601
837602
837603
837604
837605
837606
837607
837608
837609
837610
837611
837612
837613
837614
837615
837616
837617
837618
837619
837632
837633
837635
837636
837638
837639
837659
837661
837694
837712
837713
837714
837716
837717
837720
837721
837722
837723
837725
837726
837735
837742
837749
837753
837758
837759
837767
837776
837778
837780
837782
837792
837793
837794
837795
837801
837802
837813
837816
837822
837823
837830
837831
837837
837839
837840
837841
837842
837843
837848
837854
837858
837863
837865
837866
837867
837869
837878
837885
837886
837891
837892
837893
837894
837896
837917
837918
837922
837925
837926
837928
837932
837936
837937
837947
837948
837949
837950
837951
837952
837954
837955
837956
837957
837959
837960
837964
837965
837966
837967
837968
837969
837970
837981
837982
837983
837984
837985
837986
837987
837988
837989
837990
837991
837992
837993
837994
837995
837996
837997
837998
838001
838002
838003
838004
838005
838006
838007
838008
838009
838020
838027
838028
838032
838033
838034
838035
838036
838037
838038
838039
838046
838049
838050
838053
838054
838055
838056
838057
838058
838063
838064
838070
838071
838072
838083
838086
838094
838095
838100
838101
838102
838103
838104
838105
838109
838110
838111
838115
838128
838129
838133
838134
838139
838142
838147
838154
838155
838156
838157
838166
838167
838173
838174
838175
838176
838177
838181
838182
838183
838184
838185
838187
838189
838192
838195
838197
838202
838203
838204
838205
838210
838212
838213
838215
838216
838218
838221
838228
838229
838232
838234
838235
838236
838238
838239
838240
838241
838245
838248
838253
838254
838255
838256
838257
838261
838266
838267
838271
838275
838276
838277
838278
838283
838284
838285
838287
838293
838301
838304
838305
838306
838307
838308
838311
838312
838313
838316
838317
838318
838319
838320
838322
838323
838324
838325
838326
838329
838331
838332
838333
838334
838335
838336
838337
838338
838340
838342
838343
838355
838356
838358
838359
838360
838361
838362
838363
838364
838365
838366
838367
838369
838375
838376
838380
838384
838385
838386
838389
838390
838391
838392
838393
838399
838400
838401
838402
838409
838429
838433
838437
838438
838439
838440
838442
838443
838446
838447
838448
838449
838451
838452
838453
838454
838457
838458
838461
838464
838466
838467
838477
838478
838481
838485
838486
838487
838490
838491
838492
838494
838495
838496
838498
838499
838500
838503
838504
838505
838509
838517
838523
838524
838525
838530
838531
838532
838534
838537
838546
838547
838549
838550
838551
838552
838553
838554
838556
838559
838560
838564
838566
838567
838568
838569
838578
838579
838580
838581
838591
838594
838595
838596
838599
838603
838606
838608
838612
838613
838614
838615
838616
838619
838623
838624
838625
838626
838627
838628
838629
838630
838632
838634
838635
838636
838640
838643
838644
838645
838646
838647
838648
838651
838652
838653
838654
838655
838656
838658
838659
838660
838666
838669
838670
838673
838674
838675
838676
838677
838679
838680
838681
838682
838683
838684
838685
838686
838688
838691
838695
838696
838697
838698
838699
838700
838701
838702
838703
838704
838705
838706
838707
838714
838716
838717
838720
838727
838731
838736
838739
838742
838744
838745
838750
838751
838753
838754
838755
838756
838757
838759
838760
838761
838765
838766
838767
838768
838769
838770
838771
838772
838773
838775
838777
838778
838779
838780
838781
838782
838783
838784
838785
838786
838788
838789
838790
838791
838792
838793
838795
838796
838798
838802
838805
838806
838808
838809
838810
838811
838812
838813
838818
838820
838821
838822
838826
838832
838833
838834
838835
838836
838838
838846
838848
838849
838850
838851
838855
838856
838859
838861
838862
838863
838864
838865
838866
838868
838873
838874
838875
838876
838877
838878
838879
838880
838881
838882
838883
838884
838885
838886
838888
838889
838890
838891
838892
838893
838895
838896
838897
838899
838900
838902
838904
838906
838910
838911
838912
838913
838914
838915
838922
838923
838924
838925
838926
838927
838928
838929
838930
838931
838932
838933
838934
838935
838936
838939
838940
838941
838942
838943
838944
838945
838946
838947
838951
838952
838955
838959
838960
838961
838963
838971
838973
838974
838975
838979
838980
838981
838982
838983
838984
838985
838986
838987
838988
838989
838990
838991
838992
838993
838997
839006
839007
839008
839009
839010
839011
839012
839013
839017
839018
839022
839023
839024
839026
839028
839030
839038
839052
839053
839059
839068
839069
839070
839071
839073
839075
839076
839077
839078
839081
839082
839084
839085
839090
839104
839109
839116
839117
839118
839122
839127
839128
839129
839140
839141
839143
839147
839148
839151
839160
839162
839165
839166
839167
839168
854360
854361
854362
854363
854369
854370
854371
854372
854377
854378
854379
854382
854385
854386
854387
854388
854389
854390
854391
854392
854393
854394
854395
854396
854397
854399
854403
854404
854405
854406
854407
854408
854409
854412
854419
854420
854423
854424
854428
854433
854449
854453
854454
854455
854457
854458
854460
854461
854463
854466
854467
854468
854470
854471
854472
854473
854474
854475
854477
854478
854479
854480
854484
854485
854486
854487
854488
854489
854490
854491
854492
854493
854494
854495
854497
854498
854499
854501
854502
854504
854508
854509
854510
854511
854512
854519
854521
854522
854523
854524
854525
854528
854529
854530
854532
854534
854537
854538
854539
854542
854545
854546
854547
854550
854551
854552
854563
854564
854567
854568
854569
854571
854572
854573
854574
854575
854576
854577
854579
854581
854582
854583
854584
854585
854586
854587
854588
854590
854591
854592
854593
854594
854596
854597
854598
854599
854600
854601
854602
854603
854604
854605
854606
854609
854611
854612
854613
854615
854616
854618
854619
854620
854621
854622
854623
854624
854625
854626
854627
854628
854629
854630
854631
854632
854634
854635
854636
854637
854639
854640
854641
854643
854644
854645
854647
854648
854649
854650
854651
854652
854653
854654
854656
854657
854658
854659
854661
854662
854663
854664
854665
854666
854674
854676
854679
854680
854681
854685
854687
854688
854689
854690
854692
854697
854698
854700
854701
854702
854704
854706
854708
854710
854712
854713
854715
854716
854717
854718
854719
854720
854723
854728
854730
854732
854736
854737
854744
854745
854746
854747
854748
854754
854755
854758
854768
854769
854770
854772
854774
854775
854776
854777
854778
854779
854780
854783
854784
854786
854791
854792
854793
854794
854799
854800
854804
854805
854806
854807
854808
854809
854810
854811
854812
854813
854814
854831
854832
854833
854840
854844
854845
854849
854850
854851
854852
854853
854858
854859
854861
854862
854863
854864
854865
854870
854873
854874
854875
854876
854877
854884
854885
854886
854887
854890
854891
854894
854896
854900
854904
854913
854914
854915
854916
854917
854918
854919
854920
854921
854922
854927
854928
854929
854930
854931
854932
854933
854934
854935
854936
854937
854938
854942
854943
854953
854954
854956
854957
854958
854962
854964
854965
854970
854971
854976
854981
854982
854983
854985
854986
854987
854989
854990
854991
854993
854994
854995
854997
855000
855002
855003
855007
855010
855011
855013
855014
855015
855020
855022
855023
855024
855025
855027
855028
855032
855033
855037
855038
855039
855040
855041
855042
855043
855044
855046
855047
855048
855049
855050
855051
855052
855053
855054
855055
855056
855057
855058
855059
855060
855061
855062
855065
855068
855069
855070
855072
855073
855074
855075
855076
855077
855078
855079
855080
855081
855082
855083
855084
855086
855087
855088
855089
855092
855100
855101
855102
855104
855105
855112
855113
855114
855115
855117
855118
855120
855123
855124
855125
855126
855129
855139
855145
855146
855148
855149
855150
855152
855153
855154
855155
855157
855166
855167
855168
855171
855174
855175
855176
855177
855178
855179
855180
855181
855182
855183
855184
855185
855186
855189
855190
855191
855193
855194
855195
855198
855199
855200
855201
855202
855203
855204
855205
855207
855208
855209
855210
855211
855212
855213
855214
855215
855216
855217
855218
855219
855220
855221
855222
855225
855228
855230
855231
855236
855237
855238
855258
855259
855260
855261
855262
855263
855264
855265
855266
855267
855268
855269
855271
855272
855274
855275
855276
855277
855278
855280
855281
855284
855286
855288
855289
855294
855296
855298
855299
855300
855303
855304
855305
855308
855310
855311
855313
855314
855315
855321
855322
855323
855324
855329
855334
855335
855337
855338
855339
855341
855344
855346
855348
855350
855351
855352
855353
855354
855355
855356
855357
855358
855359
855360
855361
855362
855363
855364
855365
855366
855367
855368
855369
855370
855371
855372
855373
855375
855376
855378
855379
855380
855381
855382
855384
855385
855387
855389
855390
855393
855396
855399
855400
855401
855402
855403
855404
855405
855406
855407
855408
855409
855410
855411
855414
855419
855421
855422
855426
855427
855428
855429
855438
855439
855440
855452
855456
855457
855458
855466
855467
855468
6435732
6435733
6435734
6435737
6435738
6435739
6435740
6435741
6435742
6435744
6435745
6435746
6435747
6435749
6435751
6435752
6435753
6435755
6435756
6435757
6435762
6435763
6435764
6435765
6435766
6435776
6435782
6435785
6435786
6435787
6435788
6435791
6435792
6435794
6435795
6435797
6435798
6435799
6435800
6435801
6435802
6435803
6435806
6435807
6435808
6435809
6435810
6435811
6435812
6435814
6435815
6435822
6435832
6435833
6435834
6435835
6435836
6435838
6435839
6435840
6435841
6435842
6435845
6435846
6435847
6435848
6435849
6435850
6435851
6435862
6435863
6435867
6435868
6435869
6435870
6435871
6435874
6435875
6435876
6435877
6435878
6435880
6435909
6435910
6435911
6435912
6435915
6435918
6435919
6435920
6435921
6435922
6435923
6435924
6435925
6435929
6435930
6435931
6435932
6435933
6435934
6435935
6435936
6435937
6435938
6435939
6435940
6435941
6435942
6435943
6435944
6435945
6435946
6435947
6435948
6435949
6435950
6435951
6435952
6435953
6435957
6435960
6435961
6435964
6435966
6435967
6435969
6435970
6435971
6435975
6435977
6435978
6435979
6435980
6435981
6435982
6435983
6435984
6435985
6435986
6435987
6435988
6435989
6435990
6435991
6435992
6435993
6435994
6435995
6435996
6436000
6436001
6436002
6436003
6436004
6436010
6436011
6436012
6436013
6436014
6436015
6436016
6436019
6436020
6436021
6436022
6436023
6436024
6436025
6436027
6436028
6436029
6436030
6436032
6436033
6436035
6436036
6436038
6436039
6436041
6436042
6436043
6436044
6436046
6436051
6436053
6436054
6436064
6436079
6436080
6436081
6436082
6436084
6436085
6436086
6436087
6436088
6436089
6436090
6436099
6436100
6436101
6436102
6436104
6436105
6436106
6436111
6436113
6436114
6436115
6436116
6436117
6436118
6436119
6436121
6436122
6436123
6436124
6436125
6436126
6436127
6436129
6436133
6436134
6436135
6436136
6436137
6436139
6436140
6436142
6436143
6436144
6436145
6436146
6436147
6436148
6436149
6436150
6436151
6436156
6436159
6436161
6436162
6436163
6436164
6436165
6436168
6436170
6436171
6436172
6436173
6436174
6436178
6436181
6436183
6436184
6436187
6436188
6436189
6436191
6436192
6436193
6436195
6436196
6436197
6436198
6436199
6436201
6436202
6436203
6436204
6436205
6436206
6436207
6436208
6436209
6436210
6436211
6436212
6436213
6436215
6436216
6436219
6436220
6436221
6436223
6436224
6436228
6436229
6436230
6436231
6436237
6436238
6436239
6436241
6436242
6436243
6436244
6436247
6436249
6436250
6436251
6436252
6436253
6436254
6436255
6436256
6436257
6436258
6436259
6436260
6436261
6436262
6436263
6436264
6436265
6436266
6436268
6436269
6436271
6436272
6436274
6436277
6436278
6436279
6436280
6436288
6436289
6436290
6436291
6436292
6436293
6436294
6436295
6436296
6436297
6436298
6436299
6436300
6436301
6436302
6436303
6436304
6436305
6436306
6436307
6436308
6436309
6436310
6436311
6436316
6436317
6436318
6436319
6436320
6436321
6436322
6436323
6436324
6436325
6436326
6436327
6436328
6436329
6436330
6436331
6436332
6436338
6436339
6436340
6436341
6436344
6436346
6436348
6436349
6436350
6436352
6436355
6436357
6436358
6436359
6436364
6436365
6436367
6436370
6436371
6436372
6436373
6436375
6436377
6436378
6436379
6436380
6436382
6436388
6436389
6436395
6436398
6436401
6436404
6436405
6436408
6436409
6436410
6436411
6436413
6436422
6436430
6436432
6436433
6436434
6436435
6436437
6436438
6436439
6436440
6436446
6436447
6436448
6436449
6436450
6436451
6436452
6436454
6436461
6436466
6436469
6436470
6436471
6436475
6436477
6436478
6436479
6436480
6436481
6436482
6436483
6436484
6436485
6436486
6436490
6436493
6436494
6436495
6436497
6436499
6436500
6436502
6436503
6436504
6436505
6436508
6436509
6436510
6436511
6436514
6436515
6436516
6436517
6436518
6436520
6436524
6436525
6436526
6436527
6436528
6436529
6436530
6436531
6436532
6436533
6436534
6436535
6436536
6436537
6436538
6436539
6436540
6436541
6436542
6436543
6436545
6436546
6436547
6436548
6436552
6436553
6436554
6436555
6436556
6436557
6436558
6436559
6436560
6436561
6436562
6436563
6436565
6436566
6436567
6436568
6436569
6436570
6436571
6436572
6436573
6436575
6436576
6436578
6436580
6436581
6436582
6436583
6436584
6436586
6436587
6436588
6436589
6436590
6436591
6436592
6436593
6436594
6436595
6436596
6436597
6436598
6436599
6436600
6436601
6436602
6436603
6436604
6436605
6436606
6436607
6436608
6436610
6436611
6436612
6436613
6436614
6436615
6436616
6436617
6436619
6436621
6436622
6436623
6436627
6436635
6436636
6436637
6436638
6436639
6436640
6436641
6436642
6436645
6436646
6436654
6436660
6436661
6436662
6436663
6436665
6436666
6436667
6436669
6436671
6436672
6436673
6436675
6436676
6436678
6436679
6436680
6436681
6436682
6436683
6436684
6436685
6436686
6436687
6436688
6436689
6436690
6436691
6436692
6436693
6436694
6436695
6436696
6436697
6436698
6436699
6436700
6436701
6436702
6436703
6436704
6436705
6436707
6436708
6436710
6436711
6436713
6436714
6436715
6436716
6436717
6436718
6436719
6436720
6436721
6436724
6436725
6436726
6436727
6436728
6436729
6436730
6436731
6436732
6436733
6436734
6436754
6436760
6436763
8005113
8005134
8005156
8005177
8005179
8005181
8005187
8005208
8005318
8005330
8005338
8005361
8005362
8005363
8005364
8005396
8005398
8005399
8005467
8005544
8005546
8005548
8005637
8005643
8005714
8005715
8005740
8005742
8005746
8005758
8005781
8005790
8005825
8005895
8005935
8005963
8005974
8006019
8006029
8006048
8006075
8006083
8006125
8006136
8006186
8006208
8006211
8006217
8006237
8006240
8006258
8006282
8006345
8006430
8006431
8006547
8006571
8006613
8006654
8006754
8006784
8006830
8006924
8006927
8006944
8006950
8006954
8006958
8006960
8006962
8006964
8006969
8006971
8006974
8006976
8006978
8006980
8006982
8006984
8006994
8006998
8007025
8007026
8007036
8007041
8007042
8007069
8007080
8007086
8007088
8007093
8007110
8007117
8007120
8007123
8007127
8007140
8007150
8007152
8007163
8007165
8007173
8007177
8007179
8007225
8007226
8007229
8007234
8007237
8007253
8007311
8007325
8007372
8007394
8007410
8007413
8007414
8007420
8007421
8007470
8007471
8007488
8007504
8007511
8007513
8007515
8007521
8007532
8007535
8007544
8007547
8007609
8007610
8007632
8007650
8007699
8007700
8007723
8007726
8007729
8007732
8007735
8007738
8007777
8007819
8007821
8007825
8007826
8007858
8007864
8007866
8007870
8007877
8007882
8007883
8007886
8007889
8007891
8007896
8007897
8007898
8007908
8007910
8007928
8007929
8007944
8007947
8007951
8007953
8007968
8007985
8007991
8008005
8008009
8008014
8008015
8008021
8008040
8008041
8008043
8008051
8008054
8008056
8008060
8008065
8008067
8008079
8008082
8008083
8008086
8008091
8008095
8008099
8008101
8008108
8008109
8008111
8008112
8008113
8008114
8008115
8008129
8008131
8008155
8008157
8008161
8008163
8008191
8008195
8008197
8008265
8008350
8008362
8008367
8008368
8008389
8008472
8008504
8008552
8008556
8008559
8008595
8008604
8008606
8008628
8008635
8008653
8008656
8008657
8008659
8008680
8008682
8008684
8008686
8008689
8008694
8008702
8008705
8008741
8008750
8008752
8008766
8008857
8008858
8008907
8008938
8008963
8009059
8009066
8009071
8009074
8009077
8009115
8009150
8009162
8009195
8009197
8009228
8009232
8009243
8009247
8009265
8009271
8009277
8009278
8009337
8009345
8009347
8009356
8009361
8009363
8009365
8009367
8009369
8009387
8009389
8009392
8009398
8009476
8009481
8009505
8009514
8009516
8009520
8009528
8009557
8009560
8009569
8009576
8009582
8009598
8009601
8009611
8009613
8009627
8009646
8009649
8009651
8009655
8009659
8009709
8009776
8009833
8009842
8009846
8009853
8009865
8009889
8009891
8009892
8009893
8009894
8009896
8009903
8009907
8009918
8009941
8009951
8009952
8009954
8009969
8009977
8009990
8009996
8010013
8010020
8010022
8010045
8010058
8010082
8010083
8010084
8010088
8010092
8010100
8010104
8010124
8010127
8010137
8010146
8010152
8010153
8010154
8010157
8010159
8010181
8010208
8010217
8010225
8010241
8010244
8010266
8010268
8010272
8010287
8010289
8010294
8010296
8010342
8010343
8010344
8010352
8010368
8010382
8010391
8010392
8010393
8010430
8010435
8010437
8010450
8010453
8010468
8010470
8010478
8010479
8010480
8010483
8010498
8010501
8010503
8010512
8010514
8010543
8010559
8010561
8010563
8010565
8010569
8010623
8010630
8010631
8010643
8010681
8010686
8010711
8010736
8010741
8010811
8010818
8010825
8010828
8010868
8010870
8010909
8010910
8010955
8010957
8010960
8010965
8010973
8011009
8011018
8011054
8011068
8011108
8011128
8011131
8011135
8011139
8011142
8011153
8011161
8011172
8011176
8011190
8011194
8011283
8011316
8011327
8011351
8011352
8011375
8011380
8011405
8011421
8011431
8011432
8011442
8011450
8011451
8011480
8011499
8011526
8011545
8011565
8011567
8011585
8011602
8011616
8011646
8011659
8011670
8011686
8011688
8011738
8011756
8011759
8011763
8011766
8011776
8011830
8011831
8011832
8011876
8011899
8011920
8011962
8011970
8011991
8012005
8012007
8012008
8012012
8012028
8012033
8012067
8012068
8012127
8012151
8012192
8012209
8012212
8012222
8012224
8012237
8012256
8012266
8012271
8012287
8012296
8012297
8012298
8012305
8012320
8012331
8012334
8012375
8012377
8012403
8012406
8012416
8012417
8012418
8012421
8012435
8012437
8012488
8012493
8012507
8012522
8012524
8012527
8012535
8012542
8012575
8012591
8012597
8012608
8012611
8012649
8012656
8012658
8012680
8012681
8012701
8012707
8012708
8012709
8012733
8012749
8012760
8012793
8012854
8012867
8012868
8012882
8012884
8012886
8012888
8012890
8012892
8012894
8013057
8013058
8013187
8013189
8013191
8013223
8013228
8013249
8013251
8013253
8013255
8013262
8013267
8013311
8013313
8013343
8013363
8013365
8013371
8013373
8013383
8013420
8013459
8013460
8013463
8013465
8013469
8013471
8013503
8013523
8013525
8013527
8013538
8013565
8013567
8013568
8013627
8013643
8013664
8013676
8013683
8013685
8013709
8013720
8013721
8013805
8013836
8013853
8013855
8013884
8013890
8013910
8013913
8013943
8013963
8013981
8013996
8014009
8014010
8014013
8014021
8014024
8014025
8014039
8014048
8014052
8014067
8014075
8014079
8014090
8014093
8014110
8014121
8014123
8014129
8014140
8014143
8014146
8014183
8014189
8014202
8014206
8014217
8014220
8014233
8014239
8014241
8014243
8014273
8014278
8014297
8014312
8014313
8014314
8014321
8014326
8014328
8014330
8014356
8014361
8014366
8014372
8014373
8014381
8014396
8014399
8014401
8014409
8014426
8014428
8014441
8014483
8014520
8014523
8014527
8014553
8014587
8014590
8014640
8014641
8014645
8014662
8014676
8014681
8014684
8014685
8014686
8014687
8014696
8014706
8014708
8014712
8014716
8014718
8014721
8014722
8014723
8014728
8014740
8014741
8014751
8014757
8014777
8014780
8014784
8014803
8014819
8014820
8014821
8014822
8014825
8014866
8014873
8014893
8014899
8014910
8014936
8014972
8014977
8014980
8014983
8014985
8014987
8014990
8014995
8015019
8015046
8015052
8015057
8015058
8015060
8015076
8015111
8015114
8015127
8015139
8015160
8015165
8015182
8015216
8015236
8015240
8015289
8015290
8015305
8015338
8015404
8015466
8015467
8015482
8015489
8015499
8015536
8015546
8015548
8015552
8015559
8015629
8015633
8015660
8015728
8015730
8015733
8015736
8015776
8015780
8015793
8015812
8015817
8015820
8015829
8015869
8015877
8015878
8015883
8015890
8015972
8016002
8016023
8016028
8016029
8016030
8016056
8016057
8016067
8016091
8016094
8016114
8016121
8016122
8016134
8016172
8016186
8016188
8016210
8016212
8016218
8016223
8016224
8016228
8016233
8016238
8016240
8016244
8016245
8016274
8016279
8016282
8016289
8016291
8016294
8016303
8016304
8016307
8016317
8016329
8016337
8016339
8016340
8016341
8016343
8016366
8016380
8016382
8016385
8016387
8016395
8016412
8016420
8016427
8016433
8016448
8016453
8016458
8016471
8016474
8016477
8016481
8016493
8016500
8016512
8016518
8016519
8016520
8016523
8016526
8016535
8016536
8016555
8016563
8016581
8016583
8016586
8016587
8016619
8016626
8016629
8016684
8016685
8016706
8016759
8016806
8016810
8016813
8016817
8016820
8016823
8016833
8016838
8016859
8016865
8016868
8016883
8016885
8016887
8016893
8016898
8016907
8016910
8016934
8016949
8016952
8016955
8016964
8016975
8016987
8016993
8016997
8017021
8017044
8017046
8017052
8017099
8017117
8017169
8017196
8017198
8017200
8017256
8017267
8017301
8017314
8017345
8017349
8017352
8017374
8017390
8017392
8017393
8017395
8017396
8017417
8017425
8017426
8017429
8017443
8017450
8017456
8017459
8017460
8017507
8017510
8017518
8017519
8017564
8017588
8017596
8017597
8017601
8017613
8017616
8017623
8017633
8017636
8017637
8017685
8017695
8017729
8017731
8017752
8017763
8017766
8017794
8017820
8017828
8017845
8017867
8017898
8017899
8017904
8017910
8017924
8017926
8017996
8018012
8018013
8018015
8018017
8018034
8018054
8018057
8018065
8018069
8018108
8018109
8018114
8018135
8018137
8018138
8018139
8018158
8018201
8018203
8018207
8018212
8018214
8018216
8018223
8018226
8018231
8018232
8018234
8018235
8018257
8018268
8018276
8018280
8018282
8018300
8018306
8018319
8018320
8018327
8018334
8018351
8018360
8018398
8018416
8018434
8018436
8018440
8018443
8018445
8018464
8018467
8018519
8018522
8018523
8018524
8018531
8018535
8018537
8018539
8018556
8018591
8018595
8018598
8018608
8018611
8018615
8018619
8018643
8018651
8018654
8018658
8018660
8018662
8018664
8018666
8018668
8018672
8018675
8018676
8018681
8018694
8018695
8018700
8018707
8018722
8018735
8018736
8018753
8018771
8018777
8018782
8018822
8018833
8018835
8018837
8018841
8018842
8018852
8018861
8018900
8018962
8018972
8018975
8018984
8018985
8018986
8018987
8019014
8019020
8019022
8019024
8019026
8019028
8019030
8019031
8019032
8019057
8019061
8019064
8019073
8019113
8019117
8019122
8019125
8019144
8019153
8019157
8019211
8019218
8019221
8019228
8019230
8019235
8019250
8019263
8019290
8019291
8019300
8019307
8019321
8019325
8019341
8019344
8019421
8019427
8019468
8019511
8019526
8019539
8019549
8019550
8019560
8019572
8019643
8019648
8019652
8019661
8019663
8019674
8019675
8019710
8019732
8019734
8019761
8019793
8019832
8019833
8019837
8019838
8019841
8019842
8019851
8019862
8019875
8019878
8019885
8019909
8019916
8019917
8019933
8019936
8019961
8020002
8020018
8020025
8020038
8020046
8020056
8020074
8020075
8020077
8020086
8020094
8020095
8020096
8020097
8020098
8020101
8020124
8020133
8020152
8020157
8020161
8020178
8020182
8020196
8020198
8020199
8020200
8020230
8020232
8020234
8020248
8020255
8020287
8020289
8020290
8020291
8020295
8020298
8020301
8020302
8020303
8020321
8020330
8020333
8020362
8020363
8020380
8020388
8020389
8020409
8020410
8020427
8020461
8020466
8020473
8020489
8020507
8020513
8020514
8020520
8020571
8020607
8020686
8020688
8020699
8020701
8020703
8020705
8020707
8020712
8020713
8020715
8020738
8020743
8020746
8020763
8020778
8020779
8020780
8020790
8020794
8020795
8020832
8020834
8020835
8020838
8020841
8020884
8020888
8020890
8020892
8020895
8020911
8020913
8020920
8020923
8020926
8020930
8020963
8020965
8020967
8020970
8020972
8020974
8020978
8020989
8021030
8021037
8021045
8021074
8021083
8021093
8021095
8021103
8021108
8021116
8021125
8021126
8021127
8021128
8021129
8021141
8021144
8021148
8021152
8021155
8021157
8021159
8021170
8021171
8021185
8021189
8021219
8021246
8021248
8021250
8021271
8021287
8021295
8021305
8021314
8021316
8021327
8021341
8021372
8021380
8021384
8021385
8021386
8021388
8021391
8021430
8021441
8021443
8021458
8021462
8021463
8021466
8021480
8021484
8021485
8021496
8021499
8021502
8021503
8021504
8021507
8021509
8021510
8021511
8021512
8021514
8021524
8021527
8021535
8021536
8021569
8021573
8021579
8021583
8021585
8021588
8021594
8021601
8021619
8021621
8021637
8021638
8021639
8021640
8021641
8021642
8021643
8021644
8021646
8021647
8021653
8021654
8021656
8021657
8021659
8021660
8021662
8021671
8021672
8021675
8021678
8021685
8021702
8021705
8021706
8021708
8021730
8021737
8021745
8021749
8021754
8021793
8021818
8021823
8021843
8021866
8021869
8021897
8021931
8021949
8021967
8021968
8021980
8021982
8021988
8022000
8022010
8022017
8022026
8022032
8022050
8022051
8022057
8022061
8022065
8022067
8022081
8022086
8022089
8022090
8022093
8022129
8022132
8022150
8022178
8022192
8022196
8022197
8022202
8022204
8022217
8022225
8022239
8022240
8022249
8022277
8022302
8022330
8022389
8022392
8022406
8022415
8022423
8022448
8022450
8022451
8022457
8022458
8022473
8022475
8022485
8022487
8022489
8022501
8022504
8022510
8022512
8022513
8022514
8022515
8022524
8022546
8022564
8022566
8022568
8022576
8022577
8022585
8022589
8022592
8022599
8022601
8022602
8022614
8022615
8022619
8022621
8022624
8022657
8022658
8022660
8022696
8022697
8022705
8022708
8022715
8022718
8022727
8022731
8022732
8022742
8022753
8022757
8022760
8022761
8022764
8022765
8022766
8022768
8022772
8022773
8022787
8022794
8022798
8022811
8022820
8022821
8022831
8022855
8022858
8022862
8022863
8022864
8022865
8022868
8022878
8022879
8022886
8022887
8022890
8022891
8022901
8022937
8022955
8022956
8022957
8022975
8022981
8022982
8022983
8022986
8022987
8023000
8023002
8023013
8023018
8023021
8023032
8023035
8023043
8023052
8023055
8023062
8023063
8023073
8023091
8023093
8023097
8023100
8023117
8023119
8023123
8023127
8023128
8023147
8023148
8023149
8023152
8023156
8023158
8023160
8023163
8023165
8023167
8023168
8023171
8023174
8023181
8023182
8023185
8023187
8023195
8023196
8023197
8023202
8023203
8023210
8023212
8023214
8023216
8023217
8023219
8023244
8023245
8023246
8023254
8023255
8023257
8023258
8023259
8023260
8023261
8023262
8023267
8023268
8023279
8023283
8023285
8023290
8023292
8023293
8023294
8023295
8023296
8023297
8023298
8023299
8023300
8023301
8023302
8023322
8023324
8023328
8023331
8023343
8023348
8023353
8023354
8023355
8023357
8023361
8023362
8023366
8023368
8023369
8023370
8023372
8023381
8023382
8023383
8023384
8023386
8023387
8023388
8023389
8023390
8023391
8023393
8023394
8023400
8023402
8023404
8023427
8023432
8023434
8023436
8023440
8023446
8023450
8023454
8023458
8023462
8023470
8023471
8023479
8023482
8023502
8023503
8023506
8023507
8023517
8023528
8023533
8023550
8023554
8023562
8023564
8023575
8023579
8023580
8023607
8023608
8023630
8023651
8023663
8023672
8023675
8023694
8023704
8023705
8023706
8023707
8023708
8023710
8023711
8023712
8023725
8023740
8023741
8023742
8023754
8023755
8023756
8023758
8023760
8023761
8023764
8023766
8023767
8023770
8023772
8023773
8023776
8023786
8023791
8023792
8023796
8023803
8023806
8023807
8023810
8023815
8023821
8023822
8023824
8023825
8023827
8023828
8023831
8023848
8023852
8023867
8023868
8023869
8023895
8023907
8023909
8023910
8023912
8023923
8023993
8023994
8024001
8024002
8024005
8024027
8024035
8024049
8024050
8024065
8024080
8024083
8024097
8024098
8024102
8024107
8024109
8024135
8024141
8024148
8024149
8024153
8024157
8024174
8024177
8024178
8024181
8024187
8024188
8024193
8024210
8024220
8024224
8024239
8024257
8024258
8024261
8024263
8024265
8024267
8024275
8024299
8024309
8024329
8024331
8024333
8024335
8024337
8024341
8024354
8024362
8024375
8024377
8024380
8024382
8024385
8024387
8024394
8024396
8024397
8024399
8024400
8024402
8024403
8024437
8024449
8024457
8024501
8024503
8024512
8024528
8024531
8024540
8024545
8024547
8024551
8024577
8024579
8024581
8024583
8024585
8024610
8024612
8024641
8024653
8024655
8024657
8024659
8024668
8024678
8024682
8024683
8024686
8024687
8024689
8024690
8024705
8024708
8024726
8024751
8024767
8024776
8024790
8024793
8024796
8024812
8024822
8024845
8024857
8024858
8024860
8024863
8024864
8024867
8024868
8024875
8024885
8024886
8024889
8024904
8024915
8024917
8024928
8024932
8024933
8024935
8024940
8024944
8024956
8024961
8024967
8024990
8024991
8024992
8025001
8025006
8025007
8025015
8025017
8025033
8025036
8025037
8025038
8025040
8025051
8025065
8025093
8025095
8025096
8025128
8025131
8025132
8025135
8025150
8025154
8025159
8025163
8025167
8025171
8025182
8025183
8025192
8025195
8025197
8025198
8025199
8025201
8025204
8025205
8025206
8025233
8025250
8025251
8025268
8025270
8025274
8025281
8025288
8025301
8025302
8025303
8025304
8025305
8025306
8025323
8025324
8025331
8025337
8025347
8025350
8025354
8025362
8025366
8025367
8025368
8025386
8025424
8025427
8025428
8025433
8025438
8025445
8025451
8025458
8025459
8025466
8025467
8025516
8025517
8025518
8025519
8025521
8025523
8025524
8025526
8025529
8025532
8025539
8025542
8025543
8025546
8025547
8025548
8025549
8025550
8025553
8025556
8025558
8025559
8025561
8025563
8025569
8025572
8025574
8025575
8025577
8025580
8025582
8025586
8025599
8025600
8025602
8025603
8025606
8025611
8025615
8025616
8025619
8025621
8025623
8025628
8025631
8025642
8025643
8025647
8025648
8025650
8025660
8025674
8025682
8025692
8025697
8025698
8025699
8025700
8025701
8025702
8025703
8025704
8025717
8025719
8025721
8025722
8025733
8025735
8025738
8025740
8025746
8025748
8025751
8025753
8025754
8025755
8025756
8025758
8025760
8025763
8025772
8025775
8025777
8025781
8025795
8025797
8025798
8025800
8025831
8025844
8025846
8025856
8025866
8025869
8025871
8025877
8025891
8025896
8025899
8025900
8025905
8025908
8025911
8025912
8025918
8025921
8025928
8025929
8025931
8025932
8025935
8025944
8025945
8025946
8025947
8025958
8025963
8025969
8025972
8025973
8025976
8025977
8025978
8025979
8025983
8025984
8025985
8025989
8025990
8025993
8025995
8025996
8025997
8026105
8026133
8026142
8026146
8026160
8026164
8026165
8026166
8026168
8026175
8026177
8026179
8026183
8026188
8026189
8026199
8026207
8026209
8026211
8026213
8026214
8026220
8026221
8026227
8026230
8026231
8026233
8026236
8026237
8026238
8026239
8026242
8026244
8026247
8026248
8026253
8026260
8026270
8026271
8026274
8026275
8026276
8026279
8026286
8026291
8026293
8026294
8026299
8026300
8026301
8026302
8026304
8026317
8026320
8026328
8026330
8026332
8026334
8026336
8026338
8026346
8026362
8026363
8026364
8026367
8026370
8026382
8026383
8026387
8026389
8026394
8026401
8026405
8026408
8026409
8026413
8026416
8026417
8026418
8026419
8026421
8026424
8026427
8026430
8026434
8026435
8026441
8026442
8026445
8026449
8026451
8026454
8026455
8026456
8026463
8026464
8026466
8026470
8026476
8026479
8026480
8026483
8026486
8026490
8026494
8026495
8026496
8026499
8026500
8026501
8026505
8026506
8026507
8026510
8026511
8026512
8026513
8026517
8026522
8026523
8026525
8026526
8026527
8026530
8026531
8026532
8026533
8026534
8026537
8026538
8026539
8026540
8026542
8026549
8026550
8026551
8026552
8026553
8026556
8026557
8026561
8026562
8026568
8026575
8026588
8026591
8026594
8026597
8026600
8026601
8026605
8026609
8026610
8026618
8026619
8026620
8026622
8026623
8026624
8026625
8026626
8026629
8026630
8026631
8026632
8026643
8026645
8026646
8026647
8026650
8026651
8026653
8026654
8026661
8026662
8026663
8026664
8026669
8026671
8026678
8026682
8026685
8026686
8026689
8026690
8026693
8026694
8026699
8026701
8026706
8026707
8026710
8026714
8026718
8026722
8026727
8026728
8026731
8026732
8026736
8026737
8026738
8026739
8026742
8026749
8026750
8026753
8026754
8026756
8026764
8026765
8026769
8026772
8026773
8026774
8026775
8026777
8026781
8026782
8026783
8026794
8026795
8026804
8026809
8026812
8026818
8026822
8026827
8026828
8026830
8026833
8026839
8026841
8026845
8026855
8026856
8026857
8026861
8026862
8026863
8026864
8026880
8026883
8026890
8026891
8026893
8026895
8026901
8026902
8026908
8026909
8026911
8026915
8026919
8026924
8026928
8026931
8026936
8026938
8026939
8026940
8026948
8026950
8026952
8026953
8026958
8026962
8026964
8026968
8026984
8026985
8026987
8027001
8027009
8027011
8027014
8027015
8027016
8027017
8027018
8027019
8027020
8027025
8027026
8027027
8027028
8027031
8027045
8027048
8027055
8027056
8027057
8027058
8027065
8027067
8027070
8027077
8027082
8027083
8027089
8027090
8027091
8027094
8027095
8027098
8027099
8027112
8027119
8027121
8027124
8027134
8027142
8027147
8027149
8027162
8027163
8027165
8027171
8027172
8027174
8027175
8027176
8027178
8027179
8027183
8027184
8027185
8027186
8027187
8027189
8027190
8027193
8027195
8027199
8027200
8027203
8027204
8027205
8027210
8027212
8027213
8027214
8027218
8027229
8027252
8027260
8027261
8027265
8027266
8027269
8027271
8027275
8027291
8027292
8027293
8027295
8027296
8027300
8027302
8027304
8027306
8027307
8027308
8027314
8027315
8027316
8027319
8027320
8027325
8027327
8027330
8027338
8027348
8027353
8027354
8027357
8027358
8027363
8027366
8027368
8027369
8027371
8027372
8027375
8027380
8027381
8027384
8027393
8027395
8027396
8027399
8027400
8027402
8027403
8027404
8027407
8027413
8027414
8027415
8027417
8027418
8027420
8027451
8027464
8027465
8027466
8027469
8027471
8027473
8027475
8027477
8027480
8027484
8027488
8027491
8027532
8027542
8027551
8027552
8027561
8027564
8027567
8027574
8027575
8027588
8027593
8027594
8027595
8027596
8027597
8027598
8027599
8027600
8027601
8027602
8027603
8027606
8027625
8027626
8027630
8027633
8027636
8027658
8027659
8027671
8027689
8027691
8027696
8027699
8027700
8027701
8027702
8027703
8027712
8027714
8027717
8027723
8027751
8027756
8027757
8027758
8027765
8027775
8027783
8027788
8027790
8027791
8027794
8027800
8027801
8027805
8027822
8027824
8027825
8027855
8027865
8027868
8027870
8027873
8027876
8027878
8027897
8027901
8027904
8027922
8027925
8027926
8027932
8027934
8027935
8027936
8027937
8027938
8027939
8027940
8027941
8027942
8027943
8027944
8027945
8027946
8027947
8027948
8027949
8027950
8027951
8027952
8027953
8027954
8027955
8027956
8027957
8027958
8027959
8027961
8027963
8027964
8027967
8027968
8027970
8027971
8027972
8027974
8027979
8027993
8027994
8027995
8028000
8028003
8028004
8028013
8028026
8028028
8028029
8028036
8028041
8028043
8028044
8028045
8028046
8028047
8028056
8028057
8028061
8028083
8028084
8028085
8028088
8028096
8028097
8028101
8028103
8028106
8028111
8028114
8028117
8028119
8028126
8028144
8028153
8028154
8028161
8028171
8028172
8028180
8028188
8028190
8028192
8028193
8028194
8028195
8028196
8028197
8028198
8028199
8028200
8028201
8028205
8028206
8028221
8028222
8028223
8028262
8028263
8028266
8028267
8028269
8028270
8028310
8028314
8028315
8028323
8028325
8028329
8028330
8028332
8028333
8028334
8028336
8028337
8028339
8028342
8028344
8028348
8028349
8028352
8028353
8028359
8028360
8028362
8028365
8028372
8028378
8028380
8028381
8028384
8028387
8028411
8028448
8028451
8028452
8028453
8028460
8028462
8028473
8028483
8028485
8028491
8028493
8028497
8028498
8028499
8028501
8028504
8028507
8028509
8028511
8028512
8028514
8028515
8028516
8028517
8028524
8028525
8028526
8028531
8028538
8028539
8028546
8028549
8028550
8028552
8028555
8028556
8028558
8028559
8028562
8028565
8028570
8028573
8028576
8028579
8028582
8028585
8028588
8028590
8028591
8028592
8028593
8028595
8028597
8028598
8028603
8028604
8028615
8028629
8028630
8028631
8028637
8028667
8028671
8028675
8028743
8028822
8028823
8028834
8028862
8028865
8028919
8029011
8029014
8029024
8029028
8029041
8029050
8029051
8029127
8029141
8029176
8029177
8029203
8029245
8029269
8029470
8029483
8029502
8029540
8029590
8029634
8029666
8029670
8029706
8029714
8029725
8029728
8029778
8029784
8029797
8029804
8029868
8029885
8029943
8029950
10317121
10317122
10317123
10317126
10317127
10317135
10317136
10317137
10317142
10317143
10317145
10317148
10317149
10317151
10317154
10317155
10317158
10317171
10317173
10317175
10317177
10317179
10317181
10317184
10317200
10317205
10317208
10317211
10317214
10317217
10317233
10317235
10317242
10317243
10317245
10317247
10317249
10317250
10317252
10317254
10317255
10317257
10317259
10317260
10317261
10317264
10317265
10317266
10317270
10317280
10317281
10317283
10317284
10317285
10317288
10317289
10317292
10317293
10317295
10317298
10317300
10317304
10317309
10317310
10317312
10317313
10317315
10317318
10317320
10317323
10317324
10317325
10317328
10317329
10317336
10317338
10317340
10317342
10317345
10317346
10317347
10317348
10317356
10317357
10317359
10317361
10317378
10317389
10317390
10317395
10317396
10317400
10317406
10317409
10317410
10317412
10317421
10317422
10317424
10317426
10317427
10317429
10317430
10317432
10317433
10317434
10317436
10317441
10317442
10317443
10317445
10317446
10317450
10317451
10317452
10317456
10317457
10317459
10317460
10317461
10317463
10317465
10317472
10317474
10317475
10317482
10317487
10317488
10317489
10317491
10317492
10317493
10317494
10317496
10317497
10317498
10317499
10317501
10317502
10317504
10317505
10317506
10317509
10317510
10317513
10317514
10317515
10317517
10317518
10317519
10317521
10317527
10317528
10317530
10317531
10317534
10317535
10317536
10317538
10317539
10317565
10317579
10317580
10317597
10317610
10317613
10317616
10317618
10317620
10317621
10317622
10317623
10317624
10317626
10317628
10317629
10317630
10317631
10317638
10317646
10317653
10317666
10317669
10317670
10317672
10317676
10317680
10317685
10317686
10317687
10317689
10317691
10317692
10317693
10317707
10317713
10317714
10317717
10317719
10317723
10317729
10317730
10317731
10317734
10317742
10317748
10317749
10317754
10317755
10317760
10317764
10317769
10317770
10317774
10317779
10317780
10317790
10317791
10317792
10317794
10317795
10317798
10317799
10317804
10317805
10317819
10317820
10317821
10317822
10317823
10317825
10317826
10317827
10317828
10317831
10317832
10317834
10317835
10317842
10317855
10317860
10317861
10317866
10317869
10317874
10317879
10317881
10317884
10317886
10317890
10317892
10317895
10317897
10317902
10317906
10317910
10317914
10317918
10317922
10317935
10317940
10317942
10317946
10317947
10317948
10317950
10317953
10317957
10317971
10318006
10318011
10318015
10318023
10318025
10318027
10318029
10318039
10318040
10318041
10318049
10318059
10318060
10318061
10318062
10318070
10318071
10318072
10318073
10318074
10318075
10318076
10318079
10318096
10318105
10318110
10318115
10318119
10318129
10318135
10318138
10318139
10318140
10318142
10318169
10318186
10318190
10318191
10318194
10318195
10318204
10318205
10318206
10318207
10318208
10318209
10318210
10318212
10318214
10318217
10318218
10318219
10318220
10318222
10318225
10318230
10318232
10318233
10318236
10318238
10318241
10318242
10318243
10318246
10318248
10318249
10318250
10318251
10318252
10318253
10318258
10318260
10318261
10318263
10318264
10318266
10318267
10318269
10318270
10318272
10318273
10318276
10318278
10318279
10318287
10318288
10318290
10318294
10318295
10318296
10318297
10318304
10318305
10318310
10318318
10318320
10318321
10318323
10318324
10318327
10318328
10318329
10318336
10318339
10318340
10318342
10318344
10318347
10318352
10318353
10318354
10318359
10318362
10318363
10318368
10318370
10318374
10318375
10318378
10318381
10318384
10318386
10318387
10318390
10318395
10318396
10318401
10318403
10318406
10318407
10318409
10318418
10318419
10318421
10318422
10318424
10318445
10318450
10318451
10318457
10318459
10318462
10318467
10318469
10318470
10318472
10318480
10318483
10318490
10318493
10318494
10318500
10318515
10318518
10318522
10318538
10318544
10318545
10318547
10318548
10318549
10318551
10318552
10318556
10318557
10318559
10318563
10318567
10318573
10318574
10318576
10318582
10318586
10318587
10318592
10318596
10318597
10318599
10318602
10318604
10318610
10318614
10318617
10318620
10318627
10318628
10318629
10318630
10318631
10318632
10318633
10318636
10318637
10318650
10318651
10318658
10318663
10318664
10318665
10318667
10318669
10318671
10318677
10322060
10322062
10322067
10322070
10322075
10322078
10322080
10322092
10322093
10322096
10322109
10322110
10322111
10322113
10322114
10322117
10322118
10322121
10322122
10322123
10322127
10322128
10322129
10322130
10322132
10322134
10322135
10322136
10322137
10322140
10322141
10322142
10322145
10322157
10322160
10322161
10322164
10322167
10322173
10322175
10322176
10322177
10322178
10322188
10322191
10322193
10322196
10322199
10322204
10322206
10322208
10322210
10322211
10322213
10322218
10322220
10322232
10322239
10322244
10322245
10322247
10322248
10322250
10322251
10322254
10322255
10322256
10322257
10322258
10322259
10322264
10322265
10322267
10322268
10322270
10322285
10322288
10322292
10322296
10322303
10322304
10322305
10322306
10322307
10322308
10322309
10322311
10322312
10322314
10322316
10322317
10322322
10322324
10322328
10322329
10322337
10322379
10322386
10322389
10322397
10322408
10322413
10322417
10322418
10322419
10322421
10322422
10322423
10322428
10322429
10322430
10322435
10322436
10322439
10322444
10322446
10322448
10322453
10322455
10322458
10322459
10322466
10322467
10322468
10322472
10322476
10322477
10322482
10322494
10322496
10322503
10322504
10322511
10322513
10322514
10322516
10322517
10322519
10322520
10322522
10322523
10322526
10322527
10322528
10322529
10322530
10322531
10322533
10322535
10322536
10322540
10322543
10322546
10322547
10322548
10322551
10322553
10322555
10322556
10322557
10322558
10322568
10322571
10322572
10322574
10322575
10322589
10322596
10322597
10322601
10322602
10322605
10322608
10322610
10322617
10322618
10322623
10322624
10322626
10322627
10322628
10322632
10322634
10322635
10322637
10322640
10322641
10322649
10322650
10322652
10322653
10322655
10322656
10322657
10322660
10322661
10322681
10322685
10322688
10322689
10322692
10322695
10322697
10322699
10322700
10322701
10322702
10322704
10322707
10322713
10322714
10322720
10322722
10322726
10322737
10322738
10322740
10322742
10322750
10322752
10322754
10322755
10322757
10322759
10322761
10322774
10322775
10322776
10322780
10322782
10322786
10322794
10322795
10322799
10322802
10322804
10322805
10322806
10322809
10322812
10322815
10322816
10322824
10322828
10322829
10322830
10322831
10322832
10322838
10322839
10322840
10322842
10322844
10322849
10322860
10322862
10322870
10322872
10322874
10322876
10322880
10322882
10322884
10322885
10322887
10322888
10322890
10322891
10322892
10322896
10322897
10322904
10322910
10322912
10322913
10322915
10322918
10322919
10322922
10322924
10322928
10322929
10322930
10322936
10322939
10322947
10322948
10322949
10322951
10322954
10322956
10322958
10322959
10322963
10322964
10322965
10322967
10322968
10322973
10322974
10322975
10322976
10322977
10322979
10322980
10322981
10322982
10322985
10322986
10322987
10322988
10322996
10323001
10323002
10323005
10323011
10323021
10323023
10323026
11109845
11109846
11109847
11109853
11109866
11109867
11109870
11109871
11109875
11109877
11109878
11109879
11109882
11109883
11109885
11109887
11109889
11109899
11109902
11109904
11109905
11109906
11109910
11109915
11109918
11109923
11109932
11109935
11109937
11109938
11109942
11109948
11109949
11109950
11109951
11109957
11109961
11109972
11109976
11109977
11109978
11109979
11109980
11109982
11109983
11109984
11109985
11109987
11109989
11109991
11109993
11109996
11109999
11110001
11110008
11110009
11110010
11110012
11110016
11110019
11110021
11110023
11110025
11110026
11110029
11110034
11110038
11110040
11110042
11110044
11110046
11110047
11110049
11110050
11110051
11110052
11110053
11110066
11110067
11110068
11110069
11110070
11110071
11110073
11110074
11110090
11110091
11110093
11110094
11110095
11110098
11110105
11110106
11110112
11110117
11110118
11110123
11110131
11110133
11110135
11110137
11110138
11110140
11110142
11110143
11110144
11110150
11110152
11110154
11110156
11110158
11110160
11110162
11110164
11110166
11110168
11110174
11110178
11110180
11110183
11110188
11110190
11110193
11110195
11110199
11110200
11110204
11110205
11110208
11110211
11110212
11110215
11110232
11110241
11110244
11110250
11110253
11110255
11110257
11110258
11110259
11110260
11110266
11110296
11110302
11110305
11110309
11110311
11110315
11110318
11110322
11110323
11110326
11110327
11110328
11110329
11110334
11110335
11110337
11110338
11110345
11110352
11110354
11110358
11110359
11110364
11110365
11110367
11110371
11110372
11110373
11110374
11110387
11110389
11110394
11110398
11110400
11110416
11110429
11110433
11110436
11110438
11110441
11110442
11110443
11110447
11110448
11110454
11110460
11110461
11110468
11110469
11110476
11110480
11110481
11110486
11110488
11110489
11110499
11110501
11110502
11110503
11110505
11110508
11110512
11110518
11531935
11531936
11531937
11531944
11531945
11531948
11531953
11531954
11531960
11531961
11531964
11531970
11531972
11531975
11531979
11531981
11531983
11531985
11531987
11531989
11531991
11531994
11531998
11532000
11532003
11532004
11532008
11532016
11532023
11532037
11532041
11532044
11532045
11532046
11532047
11532049
11532052
11532054
11532056
11532059
11532060
11532063
11532078
11532079
11532080
11532082
11532084
11532085
11532089
11532091
11532093
11532097
11532098
11532101
11532102
11532104
11532105
11532106
11532107
11532109
11532110
11532111
11532123
11532127
11532128
11532129
11532131
11532134
11532135
11532136
11532138
11532140
11532141
11532142
11532146
11532148
11532149
11532156
11532160
11532162
11532174
11532175
11532187
11532191
11532217
11532218
11532219
11532225
11532230
11532231
11532232
11532233
11532235
11532236
11532239
11532245
11532247
11532251
11532252
11532255
11532257
11532265
11532267
11532268
11532272
11532278
11532279
11532280
11532282
11532283
11532290
11532309
11532310
11532311
11532313
11532314
11532316
11532317
11532319
11532320
11532322
11532325
11532329
11532330
11532331
11532332
11532336
11532338
11532339
11532341
11532346
11532348
11532350
11532351
11532352
11532353
11532354
11532355
11532356
11532357
11532358
11532359
11532360
11532361
11532362
11532364
11532368
11532369
11532370
11532371
11532372
11532374
11532375
11532377
11532380
11532384
11532387
11532392
11532397
11532400
11532401
11532406
11532408
11532409
11532414
11532415
11532417
11532419
11532421
11532422
11532424
11532429
11532431
11532433
11532434
11532435
11532436
11532438
11532440
11532441
11532442
11532443
11532445
11532446
11532447
11532448
11532449
11532451
11532454
11532458
11532462
11532465
11532466
11532472
11532473
11532474
11532475
11532478
11532491
11532493
11532496
11532501
11532512
11532519
11532528
11532545
11532547
11532548
11532549
11532552
11532555
11532556
11532561
11532578
11532580
11532581
11532582
11532583
11532584
11532585
11532586
11532587
11532590
11532591
11532592
11532593
11532596
11532597
11532600
11532601
11532603
11532604
11532605
11532606
11532607
11532609
11532615
11532616
11532618
11532619
11532621
11532622
11532624
11532625
11532628
11532630
11532635
11532636
11532637
11532641
11532646
11532649
11532650
11532651
11532652
11532653
11532657
11532658
11532659
11532660
11532661
11532662
11532663
11532664
11532665
11532666
11532667
11532668
11532669
11532671
11532674
11532676
11532678
11532679
11532680
11532681
11532682
11532683
11532684
11532685
11532686
11532687
11532688
11532689
11532690
11532691
11532692
11532693
11532694
11532695
11532696
11532697
11532698
11532699
11532702
11532703
11532704
11532705
11532709
11532711
11532715
11532718
11532719
11532730
11532732
11532733
11532741
11532744
11532751
11532754
11532758
11532761
11532763
11532768
11532770
11532773
11532774
11532775
11532776
11532779
11532780
11532786
11532787
11532795
11532799
11532800
11532806
11532808
11532813
11532814
11532816
11532821
11532822
11532826
11532827
11532832
11532833
11532837
11532838
11532839
11532840
11532841
11532842
11532849
11532852
11532853
11538062
11538081
11538083
11538084
11538085
11538087
11538089
11538099
11538100
11538101
11538102
11538103
11538104
11538107
11538110
11538112
11538115
11538117
11538118
11538124
11538130
11538133
11538136
11538147
11538152
11538153
11538159
11538160
11538166
11538168
11538171
11538173
11538174
11538176
11538177
11538179
11538180
11538182
11538183
11538184
11538186
11538188
11538189
11538196
11538199
11538200
11538203
11538204
11538205
11538209
11538211
11538213
11538217
11538228
11538243
11538248
11538249
11538258
11538259
11538260
11538261
11538265
11538270
11538271
11538272
11538273
11538274
11538275
11538277
11538278
11538279
11538280
11538281
11538283
11538288
11538292
11538297
11538298
11538302
11538303
11538305
11538312
11538313
11538317
11538318
11538324
11538325
11538329
11538333
11538335
11538336
11538339
11538341
11538342
11538353
11538355
11538361
11538363
11538369
11538371
11538375
11538377
11538381
11538383
11538397
11538398
11538409
11538428
11538432
11538442
11538470
11538474
11538477
11538479
11538480
11538481
11538510
11538511
11538514
11538526
11538530
11538533
11538536
11538539
11538540
11538550
11538551
11538557
11538558
11538559
11538565
11538567
11538569
11538571
11538572
11538573
11538575
11538576
11538581
11538585
11538589
11538590
11538604
11538608
11538609
11538610
11538611
11538612
11538613
11538614
11538615
11538617
11538619
11538621
11538627
11538629
11538631
11538632
11538634
11538635
11538636
11538637
11538640
11538641
11538642
11538644
11538645
11538646
11538647
11538648
11538651
11538653
11538654
11538655
11538661
11538662
11538663
11538669
11538672
11538673
11538677
11538678
11538679
11538686
11538688
11538690
11538692
11538694
11538696
11538697
11538704
11538706
11538714
11538715
11538716
11538717
11538718
11538719
11538720
11538724
11538728
11538729
11538758
11538760
11538761
11538762
11538763
11538764
11538765
11538766
11538767
11538768
11538769
11538770
11538772
11538773
11538774
11538775
11538776
11538779
11538783
11538787
11538788
11538791
11538792
11538793
11538794
11538795
11538796
11538801
11538803
11538804
11538806
11538807
11538810
11538820
11538824
11538827
11538830
11538833
11538836
11538839
11538842
11538845
11538848
11538852
11538853
11538854
11538872
11538880
11538884
11538888
11538889
11538890
11538894
11538895
11538905
11538906
11538908
11538921
11538922
11538923
11538932
11538933
11538934
11538936
11538937
11538938
11538939
11538940
11538943
11538946
11538949
11538950
11538951
11538954
11538961
11538964
11538967
11538972
11538973
11538976
11538978
11538981
11538984
11538985
11538986
11538992
11538994
11539000
11539001
11539002
11539004
11539005
11539006
11539010
11539012
11539013
11539014
11539015
11539016
11539017
11539018
11539019
11539023
11539024
11539028
11539033
11539035
11539037
11539038
11539039
11539045
11539047
11539049
11539058
11539066
11539067
11539068
11539069
11539076
11539078
11539079
11539084
11539085
11539086
11539087
11539089
11539093
11539095
11539102
11539103
11539104
11539111
11539115
11539120
11539121
11539123
11539124
11539132
11539135
11539137
11539147
11539148
14709932
14709933
14709935
14709947
14709949
14709950
14709953
14709954
14709957
14709958
14709966
14709967
14709968
14709969
14709970
14709971
14709972
14709974
14709975
14709982
14709983
14709984
14709985
14709989
14709990
14709991
14709992
14709993
14709994
14709995
14709996
14710000
14710003
14710004
14710008
14710013
14710014
14710015
14710018
14710019
14710021
14710023
14710025
14710029
14710037
14710040
14710048
14710049
14710051
14710052
14710054
14710055
14710058
14710059
14710062
14710065
14710066
14710067
14710076
14710079
14710080
14710081
14710083
14710084
14710085
14710086
14710087
14710092
14710104
14710107
14710116
14710123
14710125
14710127
14710130
14710133
14710136
14710139
14710142
14710156
14710159
14710160
14710162
14710168
14710174
14710184
14710191
14710193
14710194
14710196
14710197
14710199
14710201
14710203
14710204
14710207
14710209
14710210
14710211
14710212
14710213
14710230
14710234
14710235
14710237
14710240
14710242
14710244
14710249
14710260
14710262
14710264
14710265
14710266
14710271
14710272
14710273
14710274
14710275
14710276
14710277
14710278
14710279
14710280
14710281
14710282
14710283
14710284
14710285
14710286
14710288
14710290
14710291
14710293
14710299
14710304
14710309
14710310
14710311
14710322
14710325
14710326
14710329
14710330
14710333
14710335
14710338
14710340
14710350
14710353
14710355
14710356
14710360
14710363
14710365
14710366
14710369
14710370
14710372
14710373
14710377
14710378
14710379
14710383
14710384
14710385
14710386
14710387
14710396
14710398
14710400
14710401
14710403
14710404
14710406
14710407
14710408
14710409
14710412
14710416
14710418
14710420
14710421
14710422
14710424
14710425
14710426
14710428
14710429
14710431
14710436
14710443
14710471
14710477
14710480
14710481
14710484
14710487
14710489
14710496
14710501
14710502
14710505
14710506
14710508
14710509
14710510
14710512
14710513
14710514
14710515
14710516
14710519
14710520
14710521
14710522
14710524
14710525
14710527
14710529
14710531
14710532
14710534
14710535
14710537
14710540
14710541
14710542
14710545
14710549
14710552
14710554
14710559
14710565
14710576
14710577
14710585
14710598
14710606
14710608
14710611
14710612
14710613
14710614
14710615
14710618
14715896
14715897
14715900
14715901
14715906
14715907
14715908
14715909
14715910
14715911
14715912
14715913
14715914
14715915
14715916
14715917
14715918
14715919
14715920
14715921
14715922
14715926
14715928
14715930
14715937
14715938
14715965
14715966
14715967
14715968
14715969
14715977
14715990
14715998
14715999
14716000
14716001
14716002
14716006
14716011
14716012
14716013
14716020
14716022
14716023
14716024
14716029
14716032
14716034
14716035
14716036
14716039
14716040
14716041
14716042
14716043
14716045
14716046
14716060
14716068
14716069
14716075
14716076
14716085
14716086
14716100
14716101
14716110
14716111
14716112
14716117
14716120
14716121
14716122
14716125
14716127
14716129
14716130
14716131
14716132
14716133
14716135
14716138
14716139
14716142
14716143
14716145
14716147
14716148
14716151
14716154
14716157
14716160
14716161
14716162
14716164
14716165
14716169
14716172
14716173
14716176
14716182
14716185
14716186
14716187
14716189
14716190
14716191
14716192
14716195
14716196
14716197
14716201
14716202
14716203
14716206
14716207
14716208
14716216
14716217
14716218
14716223
14716224
14716225
14716230
14716231
14716236
14716237
14716238
14716243
14716244
14716245
14716246
14716247
14716254
14716256
14716258
14716261
14716263
14716265
14716268
14716269
14716271
14716272
14716273
14716274
14716275
14716276
14716277
14716278
14716279
14716284
14716302
14716308
14716309
14716310
14716312
14716313
14716314
14716319
14716320
14716321
14716327
14716331
14716332
14716334
14716335
14716337
14716338
14716340
14716341
14716343
14716346
14716348
14716352
14716353
14716357
14716358
14716362
14716363
14716368
14716369
14716374
14716375
14716380
14716381
14716386
14716387
14716395
14716398
14716399
14716409
14716410
14716416
14716422
14716423
14716425
14716426
14716428
14716430
14716431
14716432
14716433
14716435
14716437
14716438
14716439
14716440
14716441
14716443
14716444
14716448
14716449
14716450
14716451
14716458
14716461
14716463
14716465
14716467
14716469
14716471
14716472
14716473
14716477
14716478
14716479
14716482
14716484
14716485
14716493
14716494
14716496
14716497
14716499
14716500
14716501
14716502
14716503
14716504
14716506
14716507
14716508
14716509
14716511
14716512
14716513
14716514
14716515
14716517
14716518
14716520
14716523
14716524
14716526
14716528
14716529
14716531
14716532
14716534
14716536
14716537
14716538
14716539
14716542
14716543
14716545
14716549
14716554
14716555
14716557
14716559
14716561
14716562
14716564
14716566
14716568
14716570
14716571
14716575
14716580
14716582
14716583
14716585
14716586
14716587
14716589
14716590
14716593
14716597
14716601
14716606
14716607
14716608
14716609
14716612
14716613
14716618
14716619
14716620
14716624
14716629
14716635
14716636
14716637
14716638
14716643
14716644
14716649
14716651
14716652
14716664
14716667
14716668
14716673
14716674
14716675
14716677
14716680
14716683
14716687
14716688
14716689
14716690
14716691
14716699
14716702
14716704
14716708
14716710
14716712
14716713
14716714
14716715
14716716
14716717
14716719
14716721
14716722
14716737
14716738
14716739
14716744
14716745
14716747
14716748
14716749
14716750
14716751
14716755
14716760
14716762
14716763
14716764
14716769
14716770
14716772
14716773
14716776
14716777
14716779
14716780
14716781
14716782
14716783
14716787
14716794
14716795
14716797
14716801
14716804
14716807
14716809
14716814
14716815
14716820
14716824
14716825
14716826
14716828
14716829
14716830
14716843
14716848
14716855
14716857
14716858
14716863
14716864
14716865
14716866
14716867
14716868
14716873
14716874
14716876
14716878
14716889
14716892
14716893
14716894
14716896
14716900
14716901
14716902
14716903
14716904
14716910
14716915
14716917
14716925
14716943
14716944
14716950
14716951
14716952
14716969
14716974
14716998
14716999
14719398
14719409
14719426
14719428
14719430
14719432
14719442
14719446
14719453
14719454
14719455
14719456
14719458
14719459
14719462
14719465
14719466
14719468
14719474
14719475
14719476
14719478
14719479
14719487
14719490
14719492
14719494
14719507
14719510
14719518
14719520
14719524
14719535
14719536
14719543
14719544
14719547
14719552
14719553
14719554
14719559
14719579
14719582
14719584
14719586
14719588
14719592
14719594
14719595
14719597
14719601
14719606
14719607
14719608
14719611
14719612
14719615
14719620
14719621
14719622
14719623
14719624
14719626
14719627
14719628
14719629
14719630
14719631
14719632
14719633
14719635
14719637
14719642
14719643
14719648
14719653
14719654
14719658
14719659
14719660
14719661
14719662
14719663
14719666
14719668
14719670
14719671
14719672
14719677
14719678
14719683
14719684
14719685
14719686
14719691
14719692
14719693
14719694
14719696
14719697
14719698
14719700
14719711
14719712
14719713
14719715
14719719
14719725
14719732
14719733
14719736
14719738
14719739
14719740
14719741
14719742
14719743
14719744
14719745
14719746
14719747
14719751
14719752
14719761
14719762
14719765
14719766
14719768
14719774
14719775
14719777
14719779
14719781
14719784
14719789
14719790
14719792
14719808
14719812
14719813
14719814
14719815
14719817
14719818
14719819
14719821
14719822
14719825
14719834
14719853
14719855
14719858
14719864
14719868
14719872
14719875
14719887
14719888
14719892
14719896
14719900
14719901
14719904
14719905
14719907
14719908
14719920
14719924
14719926
14719931
14719932
14719934
14719935
14719936
14719937
14719938
14719939
14719967
14719974
14719975
14719981
14719983
14719987
14719990
14719992
14719993
14719994
14719997
14719999
14720009
14720011
14720014
14720015
14720016
14720017
14720018
14720019
14720020
14720021
14720022
14720024
14720026
14720029
14720034
14720035
14720040
14720041
14720042
14720045
14720049
14720050
14720057
14720058
14720059
14720060
14720063
14720066
14720072
14720074
14720077
14720084
14720087
14720088
14720092
14720094
14720096
14720100
14720103
14720107
14720108
14720110
14720111
14720116
14720133
14720134
14720137
14720143
14720144
14720147
14720150
14720152
14720156
14720158
14720161
14720164
14720176
14720184
14720186
14720190
14720196
14720197
14720198
14720199
14720200
14720201
14720222
14720228
14720231
14720262
14720264
14720266
14720267
14720269
14720270
14720273
14720280
17403686
17403691
17403692
17403695
17403696
17403697
17403709
17403731
17403733
17403734
17403735
17403742
17403743
17403746
17403751
17403753
17403762
17403766
17403772
17403774
17403778
17403780
17403782
17403783
17403785
17403786
17403787
17403788
17403789
17403801
17403817
17403826
17403827
17403829
17403830
17403831
17403832
17403836
17403842
17403843
17403844
17403846
17403847
17403848
17403849
17403850
17403852
17403853
17403855
17403856
17403858
17403862
17403865
17403870
17403872
17403874
17403876
17403877
17403880
17403889
17403896
17403898
17403899
17403901
17403902
17403903
17403908
17403915
17403917
17403920
17403923
17403924
17403925
17403926
17403932
17403937
17403938
17403945
17403948
17403949
17403953
17403955
17403956
17403966
17403967
17403969
17403970
17403971
17403973
17403974
17403980
17403982
17403984
17403992
17403995
17404012
17404013
17404018
17404019
17404020
17404021
17404022
17404023
17404024
17404025
17404026
17404029
17404030
17404031
17404033
17404034
17404035
17404036
17404037
17404038
17404039
17404040
17404044
17404046
17404050
17404051
17404055
17404056
17404057
17404060
17404061
17404063
17404064
17404067
17404068
17404070
17404071
17404072
17404074
17404075
17404081
17404082
17404085
17404087
17404088
17404096
17404101
17404106
17404111
17404116
17404119
17404121
17404123
17404126
17404128
17404132
17404133
17404138
17404139
17404141
17404143
17404144
17404146
17404148
17404149
17404152
17404153
17404154
17404155
17404156
17404157
17404160
17404162
17404166
17404167
17404168
17404170
17404171
17404173
17404174
17404176
17404183
17404215
17404216
17404217
17404218
17404219
17404220
17404222
17404223
17404226
17404227
17404230
17404231
17404232
17404234
17404235
17404236
17404237
17404239
17404240
17404242
17404258
17404278
17404279
17404280
17404281
17404291
17404294
17404300
17404303
17404310
17404311
17404314
17404316
17404318
17404319
17404327
17404335
17404338
17404341
17404342
17404350
17404357
17404360
17404361
17404366
17404368
17404369
17404376
17404380
17404397
17404401
17404406
17404407
17404414
17404418
17404423
17404432
17404446
17404448
17404458
17404459
17404460
17404476
17404478
17404479
17404480
17404500
17404502
17404503
17404544
17404545
17404546
17404565
17422058
17422059
17422061
17422062
17422064
17422067
17422069
17422072
17422074
17422075
17422082
17422084
17422086
17422088
17422091
17422092
17422094
17422099
17422100
17422104
17422105
17422106
17422107
17422111
17422119
17422123
17422127
17422128
17422130
17422131
17422132
17422134
17422135
17422136
17422139
17422140
17422141
17422143
17422152
17422153
17422156
17422157
17422158
17422159
17422160
17422161
17422162
17422163
17422165
17422167
17422168
17422169
17422170
17422171
17422173
17422174
17422175
17422177
17422178
17422179
17422180
17422181
17422182
17422192
17422195
17422202
17422203
17422207
17422208
17422209
17422210
17422212
17422214
17422217
17422221
17422225
17422228
17422230
17422231
17422232
17422233
17422234
17422237
17422238
17422239
17422240
17422243
17422244
17422245
17422248
17422249
17422250
17422253
17422255
17422259
17422262
17422263
17422267
17422268
17422272
17422273
17422277
17422284
17422291
17422293
17422306
17422308
17422311
17422312
17422313
17422314
17422315
17422321
17422322
17422323
17422324
17422326
17422327
17422328
17422329
17422330
17422331
17422338
17422339
17422340
17422341
17422342
17422343
17422344
17422345
17422347
17422348
17422349
17422350
17422353
17422358
17422359
17422360
17422361
17422363
17422364
17422365
17422367
17422369
17422370
17422371
17422373
17422375
17422377
17422379
17422380
17422383
17422384
17422385
17422388
17422389
17422390
17422392
17422393
17422395
17422396
17422398
17422399
17422401
17422402
17422407
17422418
17422425
17422428
17422431
17422434
17422437
17422438
17422439
17422440
17422443
17422444
17422445
17422446
17422452
17422456
17422459
17422460
17422462
17422464
17422465
17422466
17422470
17422472
17422473
17422475
17422476
17422477
17422478
17422479
17422485
17422486
17422502
17422508
17422512
17422519
17422520
17422521
17422526
17422528
17422529
17422531
17422532
17422541
17422546
17422547
17422549
17422555
17422557
17422560
17422562
17422563
17422566
17422569
17422571
17422575
17422576
17422578
17422580
17422581
17422584
17422585
17422587
17422588
17422596
17422600
17422607
17422611
17422612
17422614
17422615
17422616
17422617
17422618
17422619
17422621
17422622
17422625
17422627
17422628
17422629
17422633
17422636
17422637
17422638
17422640
17422642
17422643
17422647
17422651
17422652
17422654
17422655
17422657
17422658
17422662
17422671
17422678
17422679
17422680
17422681
17422686
17422687
17422691
17422694
17422699
17422700
17422702
17422703
17422704
17422715
17422719
17422720
17422726
17422727
17422728
17422729
17422732
17422734
17422737
17422738
17422739
17422740
17422743
17422745
17422747
17422749
17422751
17422752
17422753
17422754
17422755
17422756
17422759
17422760
17422762
17422763
17422764
17422765
17422766
17422768
17422769
17422773
17422775
17422778
17422780
17422785
17422798
17422799
17422800
17422801
17422803
17422804
17422816
17422822
17422826
17422827
17422841
17422844
17422858
17422867
17422869
17422872
17422875
17422889
17422892
17422895
17422903
17422906
17422912
17422916
17422918
17422922
17422923
17422926
17422927
17422932
17422933
17422934
17422935
17422936
17422942
17422945
17422946
17422950
17422954
17422957
17422958
17422959
17422965
17422966
17422971
17422972
17422980
17422987
17422988
17435671
17435672
17435690
17435694
17435705
17435717
17435719
17435724
17435734
17435736
17435739
17435745
17435747
17435750
17435756
17435759
17435761
17435762
17435763
17435764
17435768
17435769
17435770
17435772
17435773
17435774
17435776
17435777
17435778
17435783
17435785
17435789
17435790
17435792
17435793
17435809
17435810
17435811
17435813
17435815
17435816
17435817
17435819
17435820
17435822
17435823
17435825
17435826
17435828
17435830
17435832
17435833
17435834
17435835
17435837
17435838
17435841
17435846
17435847
17435850
17435851
17435852
17435853
17435856
17435859
17435860
17435861
17435862
17435863
17435864
17435865
17435866
17435868
17435879
17435882
17435891
17435893
17435894
17435902
17435903
17435904
17435905
17435931
17435933
17435943
17435958
17435960
17435963
17435973
17435976
17435982
17435985
17435987
17435988
17435989
17435990
17435991
17435998
17436000
17436007
17436008
17436014
17436015
17436020
17436023
17436024
17436026
17436027
17436029
17436030
17436031
17436032
17436033
17436034
17436041
17436051
17436057
17436061
17436064
17436068
17436071
17436075
17436079
17436082
17436084
17436085
17436087
17436088
17436091
17436092
17436098
17436101
17436104
17436106
17436107
17436110
17436113
17436115
17436118
17436120
17436123
17436129
17436131
17436132
17436133
17436137
17436152
17436167
17436169
17436172
17436174
17436175
17436176
17436177
17436184
17436185
17436186
17436187
17436191
17436192
17436193
17436194
17436206
17436210
17436212
17436213
17436214
17436215
17436216
17436218
17436219
17436221
17436222
17436223
17436225
17436226
17436228
17436229
17436230
17436231
17436232
17436233
17436239
17436259
17436267
17436301
17436302
17436304
17436306
17436307
17436308
17436309
17436312
17436313
17436315
17436322
17436326
17436327
17436333
17436341
17436342
17436344
17436346
17436347
17436348
17436352
17436353
17436354
17436357
17436358
17436360
17436361
17436367
17436370
17436372
17436373
17436374
17436375
17436376
17436377
17436382
17436383
17436384
17436385
17436386
17436387
17436390
17436391
17436396
17436397
17436398
17436399
17436405
17436412
17436429
17436431
17436433
17436434
17436447
17436448
17436449
17436450
17436454
17436458
17436459
17436460
17436465
22394174
22394176
22394187
22394188
22394189
22394190
22394194
22394195
22394199
22394202
22394205
22394209
22394212
22394213
22394214
22394217
22394218
22394219
22394221
22394222
22394223
22394226
22394227
22394228
22394230
22394231
22394232
22394233
22394234
22394235
22394236
22394239
22394240
22394244
22394245
22394246
22394248
22394249
22394250
22394252
22394253
22394254
22394255
22394258
22394260
22394261
22394263
22394264
22394267
22394268
22394270
22394281
22394291
22394292
22394305
22394314
22394316
22394320
22394323
22394324
22394325
22394326
22394327
22394329
22394332
22394333
22394336
22394337
22394338
22394341
22394342
22394343
22394346
22394347
22394348
22394351
22394355
22394358
22394362
22394363
22394366
22394367
22394368
22394373
22394374
22394375
22394376
22394378
22394392
22394393
22394397
22394400
22394401
22394403
22394404
22394407
22394408
22394409
22394410
22394411
22394415
22394418
22394421
22394422
22394424
22394426
22394428
22394434
22394439
22394440
22394441
22394442
22394444
22394448
22394452
22394453
22394454
22394455
22394456
22394457
22394458
22394459
22394471
22394479
22394482
22394483
22394484
22394489
22394490
22394491
22394492
22394494
22394496
22394497
22394498
22394500
22394504
22394507
22394509
22394511
22394514
22394515
22394517
22394518
22394520
22394521
22394524
22394526
22394533
22394534
22394535
22394536
22394537
22394544
22394553
22394562
22394563
22394564
22394566
22394569
22394570
22394574
22394575
22394576
22394579
22394580
22394594
22394596
22394597
22394611
22394633
22394659
22394660
22394661
22394664
22394665
22394668
22394669
22394670
22394671
22394673
22394674
22394675
22394676
22394681
22394682
22394685
22394688
22394689
22394691
22394701
22394702
22394703
22394707
22394708
22394729
22394735
22394736
22394742
22394745
22394755
22394764
22394775
22394781
22394782
22394783
22394788
22394789
22394792
22394793
22394798
22394801
22394802
22394803
22394808
22394812
22394824
22394825
22394826
22394841
22394843
22394855
22394856
22394857
22394858
22394859
22394860
22394861
22394865
22394870
22394873
22394875
22394877
22394879
22394882
22394886
22394887
22394888
22394889
22394893
22394894
22394895
22394896
22394897
22394898
22394900
22394902
22394903
22394904
22394905
22394906
22394907
22394908
22394909
22394910
22394911
22394922
22394926
22394927
22394929
22394939
22394944
22394946
22394947
22394950
22394951
22394956
22394957
22394958
22394959
22394960
22394968
22394972
22394976
22394978
22394979
22394983
22394984
22394986
22394987
22394994
22394995
22395000
22395001
22395005
22395006
22395007
22395008
22395013
22395015
22395018
22395021
22395023
22395024
22395036
22395037
22395042
22395044
22395048
22395049
22395051
22395064
22395065
22395066
22395068
22395070
22395072
22395073
22395076
22395079
22395080
22395082
22395085
22395096
22395098
22395099
22395105
22395107
22395109
22395110
22395111
22395117
22395119
22395126
22395131
22395136
22395137
22395139
22395141
22395149
22395155
22395156
22395162
22395163
22395164
24276768
24276770
24276772
24276773
24276774
24276775
24276776
24276782
24276784
24276789
24276790
24276791
24276796
24276810
24276811
24276814
24276830
24276831
24276836
24276842
24276854
24276856
24276857
24276858
24276859
24276866
24276874
24276877
24276878
24276881
24276882
24276887
24276890
24276892
24276893
24276894
24276895
24276897
24276898
24276899
24276901
24276902
24276903
24276905
24276906
24276907
24276913
24276915
24276916
24276917
24276918
24276919
24276920
24276921
24276922
24276923
24276924
24276925
24276926
24276927
24276928
24276929
24276930
24276934
24276936
24276938
24276941
24276942
24276944
24276945
24276946
24276963
24276970
24276971
24276974
24276975
24276978
24276980
24277004
24277010
24277018
24277027
24277041
24277043
24277045
24277048
24277054
24277056
24277058
24277060
24277064
24277065
24277067
24277068
24277069
24277070
24277071
24277075
24277080
24277082
24277083
24277085
24277091
24277092
24277095
24277096
24277097
24277098
24277099
24277117
24277118
24277119
24277120
24277124
24277131
24277140
24277146
24277149
24277150
24277152
24277156
24277164
24277166
24277192
24277194
24277198
24277206
24277209
24277222
24277225
24277226
24277229
24277230
24277262
24277265
24277266
24277267
24277268
24277276
24277283
24277288
24277289
24277290
24277291
24277293
24277294
24277295
24277297
24277299
24277300
24277301
24277302
24277306
24277310
24277311
24277312
24277313
24277315
24277316
24277325
24277327
24277328
24277329
24277330
24277331
24277332
24277335
24277338
24277339
24277341
24277342
24277343
24277345
24277349
24277351
24277352
24277353
24277354
24277356
24277358
24277360
24277362
24277363
24277364
24277366
24277367
24277368
24277369
24277373
24277374
24277376
24277386
24277389
24277390
24277394
24277396
24277402
24277403
24277405
24277407
24277408
24277414
24277416
24277417
24277420
24277426
24277427
24277428
24277436
24277443
24277444
24277445
24277448
24277449
24277450
24277453
24277454
24277455
24277457
24277463
24277468
24277469
24277470
24277473
24277474
24277480
24277481
24277482
24277483
24277485
24277486
24277488
24277489
24277494
24277495
24277500
24277511
24277513
24277516
24277525
24277530
24277532
24277533
24277545
24277549
24277559
24277561
24277562
24277564
24277565
24277566
24277569
24277570
24277571
24277573
24277575
24277576
24277577
24277582
24277585
24277590
24277593
24277594
24277597
24277599
24277602
24277610
24277611
24277612
24277614
24277615
24277619
24277623
24277632
24277633
24277636
24277637
24277638
24277639
24277642
24277643
24277646
24277649
24277650
24277653
24277660
24277663
24277665
24277667
24277668
24277669
24277672
24277675
24423596
24423597
24423600
24423601
24423602
24423603
24423605
24423606
24423607
24423608
24423612
24423613
24423616
24423617
24423618
24423619
24423620
24423621
24423627
24423628
24423630
24423633
24423636
24423647
24423649
24423650
24423651
24423652
24423653
24423654
24423655
24423656
24423657
24423662
24423667
24423670
24423671
24423672
24423681
24423685
24423694
24423698
24423699
24423700
24423702
24423703
24423704
24423706
24423707
24423708
24423710
24423713
24423714
24423715
24423716
24423717
24423721
24423722
24423726
24423727
24423731
24423747
24423748
24423750
24423754
24423767
24423769
24423772
24423774
24423781
24423783
24423784
24423785
24423786
24423787
24423789
24423794
24423798
24423799
24423803
24423806
24423807
24423808
24423810
24423811
24423818
24423823
24423824
24423825
24423828
24423832
24423834
24423836
24423838
24423839
24423843
24423847
24423855
24423858
24423859
24423870
24423871
24423878
24423882
24423883
24423894
24423895
24423896
24423897
24423908
24423909
24423916
24423919
24423920
24423922
24423926
24423930
24423931
24423932
24423933
24423935
24423937
24423940
24423941
24423942
24423951
24423955
24423958
24423959
24423962
24423963
24423966
24423967
24423970
24423974
24423975
24423979
24423980
24423984
24423989
24424001
24424002
24424003
24424004
24424006
24424008
24424010
24424011
24424012
24424016
24424017
24424018
24424019
24424020
24424023
24424024
24424026
24424028
24424029
24424030
24424031
24424038
24424039
24424040
24424046
24424047
24424050
24424051
24424057
24424058
24424060
24424062
24424063
24424066
24424067
24424083
24424084
24424088
24424089
24424119
24424149
24424153
24424162
24424163
24424165
24424166
24424168
24424169
24424174
24424175
24424176
24424192
24424194
24424200
24424209
24424212
24424214
24424217
24424220
24424223
24424226
24424229
24424230
24424233
24424234
24424237
24424240
24424243
24424244
24424245
24424247
24424248
24424252
24424254
24424255
24424261
24424262
24424263
24424264
24424265
24424267
24424271
24424276
24424282
24424287
24424290
24424293
24424295
24424296
24424297
24424299
24424300
24424301
24424302
24424303
24424314
24424315
24424316
24424322
24424330
24424337
24424339
24424345
24424353
24424360
24424363
24424369
24424372
24424375
24424377
24424378
24424379
24424380
24424382
24424383
24424384
24424385
24424386
24424387
24424397
24424398
24424399
24424401
24424402
24424407
24424410
24424411
24424416
24424418
24424419
24424424
24424431
24424441
24424444
24424446
24424448
24424450
24424456
24424465
24424468
24424475
24424477
24424479
24424482
24424483
24424488
24424489
24424497
24424503
24424506
24424511
24424514
24424515
24424519
24424522
24424526
24424527
24424534
24424536
24424537
24424542
24424546
24424549
24697459
24697466
24697467
24697485
24697487
24697488
24697490
24697491
24697492
24697494
24697495
24697496
24697498
24697499
24697500
24697509
24697511
24697514
24697515
24697516
24697517
24697518
24697519
24697526
24697527
24697528
24697529
24697530
24697531
24697532
24697533
24697534
24697559
24697561
24697565
24697567
24697570
24697572
24697574
24697575
24697576
24697581
24697592
24697596
24697598
24697600
24697601
24697602
24697609
24697610
24697613
24697614
24697615
24697626
24697627
24697628
24697629
24697630
24697631
24697634
24697636
24697640
24697643
24697644
24697645
24697646
24697647
24697648
24697649
24697650
24697652
24697653
24697654
24697655
24697657
24697663
24697664
24697665
24697669
24697670
24697674
24697675
24697676
24697677
24697679
24697683
24697684
24697685
24697686
24697687
24697690
24697691
24697696
24697697
24697699
24697702
24697703
24697705
24697707
24697711
24697715
24697716
24697717
24697719
24697722
24697723
24697724
24697725
24697726
24697727
24697728
24697729
24697746
24697749
24697760
24697776
24697778
24697779
24697780
24697781
24697782
24697783
24697788
24697796
24697797
24697798
24697799
24697800
24697802
24697803
24697804
24697805
24697806
24697807
24697808
24697809
24697810
24697811
24697812
24697813
24697814
24697815
24697816
24697817
24697819
24697820
24697834
24697835
24697851
24697852
24697855
24697856
24697858
24697862
24697864
24697865
24697866
24697867
24697868
24697870
24697871
24697872
24697873
24697878
24697879
24697880
24697881
24697882
24697884
24697886
24697891
24697892
24697893
24697897
24697898
24697899
24697900
24697901
24697902
24697903
24697904
24697906
24697913
24697915
24697921
24697922
24697925
24697930
24697932
24697941
24697942
24697943
24697944
24697945
24697946
24697947
24697948
24697949
24697950
24697951
24697954
24697955
24697956
24697958
24697960
24697961
24697965
24697966
24697967
24697968
24697969
24697973
24697975
24697978
24697980
24697984
24697986
24697987
24697988
24697989
24697990
24697992
24698000
24698004
24698007
24698009
24698012
24698016
24698017
24698021
24698025
24698027
24698030
24698032
24698034
24698035
24698037
24698040
24698043
24698048
24698049
24698055
24698057
24698064
24698068
24698070
24698072
24698074
24698075
24698076
24698077
24698078
24698084
24698086
24698097
24698100
24698101
24698102
24698103
24698109
24698110
24698119
24698123
24698126
24698127
24698128
24698131
24698132
24698135
24698136
24698137
24698138
24698140
24698141
24698145
24698149
24698150
24698151
24698152
24698153
24698154
24698157
24698158
24698162
24698163
24698165
24698166
24698172
24698175
24698176
24698177
24698179
24698180
24698181
24698187
24698188
24698191
24698192
24698193
24698194
24698196
24698197
24698198
24698199
24698201
24698202
24698203
24698204
24698205
24698209
24698212
24698214
24698217
24698219
24698220
24698222
24698224
24698227
24698228
24698229
24698232
24698234
24698237
24698238
24698240
24698241
24698244
24698245
24698246
24698247
24698248
24698254
24698265
24698269
24698274
24698276
24698277
24698279
24698280
24698283
24698306
24698311
24698316
24698321
24698322
24698323
24698333
24698334
24698336
24698341
24698344
24698347
24698349
24699632
24699633
24769914
24769915
24769916
24769918
24769924
24769936
24769937
24769939
24769940
24769942
24769943
24769945
24769946
24769947
24769948
24769950
24769951
24769953
24769954
24769957
24769961
24769962
24769964
24769969
24769973
24769974
24769975
24769976
24769977
24769978
24769979
24769982
24769983
24769984
24769991
24769997
24770004
24770008
24770009
24770019
24770021
24770023
24770029
24770031
24770032
24770036
24770037
24770038
24770039
24770043
24770049
24770057
24770061
24770066
24770070
24770072
24770073
24770075
24770078
24770080
24770082
24770083
24770085
24770087
24770088
24770090
24770092
24770093
24770094
24770095
24770096
24770097
24770103
24770112
24770116
24770126
24770140
24770153
24770157
24770166
24770172
24770173
24770176
24770177
24770179
24770182
24770185
24770187
24770191
24770192
24770195
24770198
24770203
24770207
24770210
24770212
24770226
24770229
24770230
24770231
24770233
24770236
24770237
24770238
24770250
24770251
24770252
24770253
24770254
24770255
24770256
24770257
24770258
24770259
24770260
24770261
24770267
24770273
24770274
24770277
24770283
24770284
24770285
24770287
24770292
24770293
24770298
24770302
24770304
24770305
24770306
24770307
24770308
24770311
24770312
24770313
24770316
24770318
24770320
24770323
24770328
24770332
24770335
24770336
24770338
24770339
24770340
24770342
24770347
24770354
24770370
24770371
24770372
24770373
24770374
24770375
24770376
24770380
24770382
24770383
24770384
24770386
24770388
24770391
24770392
24770393
24770394
24770396
24770397
24770398
24770399
24770401
24770402
24770403
24770405
24770420
24770427
24770435
24770436
24770441
24770442
24770443
24770444
24770448
24770451
24770454
24770467
24770475
24770477
24770481
24770492
24770493
24770494
24770495
24770496
24770497
24770498
24770502
24770509
24770513
24770534
24770537
24770538
24770540
24770541
24770542
24770546
24770547
24770549
24770550
24770560
24770565
24770567
24770568
24770569
24770570
24770579
24770580
24770581
24770582
24770586
24770591
24770592
24770600
24770604
24770619
24770621
24770626
24770630
24770636
24770639
24770642
24770647
24770648
24770650
24770651
24770654
24770659
24770665
24770668
24770675
24770678
24770681
24770682
24770684
24770687
24770689
24770690
24770692
24770693
24770694
24770695
24770696
24770697
24770698
24770702
24770704
24770706
24770711
24770714
24770716
24770717
24770720
24770730
24770735
24770736
24770738
24770739
24770740
24770744
24770746
24770757
24770760
24770762
24770765
24770766
24770769
24770771
24770772
24770773
24770775
24770777
24770780
24770784
24770793
24770795
24770800
24770810
24770812
24770817
24770821
24770823
24770824
24770825
24770826
24770827
24770834
24770836
24770838
24770843
24770847
24770851
24770853
24770854
24770856
24770857
24770858
24770859
24770860
24770862
24770863
24770864
24770865
24770866
24770890
24770891
24770895
24770896
24770898
24770900
24770904
24770906
24770909
24770911
24770915
24770918
24770920
24770924
24770931
24770932
24770938
24770950
24770952
24770960
24770969
24770970
24770976
24770977
24770980
24770989
24770990
24770996
24770999
24771000
24771010
24771017
24771018
24771019
24771029
24771037
24771038
24771042
24771044
24771048
24771049
24771051
24771052
24771054
24771055
24771057
24771058
24771060
24771061
24771062
24771063
24771068
24771070
24771071
24771072
24771075
24771076
24771085
24771086
24771087
24771088
24771092
24771093
24771094
24771095
24771099
24771116
24771117
24771118
24771120
24771121
24771123
24771124
24771125
24771126
24771132
24771135
24771136
24771138
24771140
24771141
24771142
24771143
24771144
24771145
24771147
24771150
24771151
24771153
24771154
24771157
24771158
24771162
24771164
24771165
24771166
24771171
24771176
24771185
24771187
24771195
24771198
24771201
24771206
24771208
24771210
24771212
24771213
24771214
24771216
24771221
24771246
24771247
24771248
24771249
24771257
24771267
24771268
24771269
24771270
24771274
24771275
24771276
24771277
24771278
24771279
24771281
24771283
24771286
24771288
24771296
24771297
24771301
24771302
24771303
24771307
24771311
24771312
24771321
24771330
24771331
24771333
24771363
24771364
24771367
24771370
24771371
24771374
24771375
24771376
24771377
24778753
24778755
24778757
24778758
24778760
24778761
24778763
24778765
24778767
24778771
24778772
24778773
24778774
24778775
24778776
24778779
24778780
24778781
24778782
24778783
24778784
24778788
24778789
24778799
24778800
24778801
24778802
24778804
24778805
24778806
24778807
24778808
24778809
24778813
24778814
24778816
24778817
24778822
24778833
24778834
24778837
24778840
24778841
24778843
24778849
24778850
24778855
24778856
24778861
24778866
24778870
24778874
24778878
24778882
24778887
24778888
24778893
24778900
24778901
24778903
24778904
24778906
24778911
24778912
24778914
24778917
24778927
24778932
24778938
24778939
24778940
24778942
24778960
24778967
24778979
24778994
24779001
24779004
24779005
24779006
24779011
24779013
24779014
24779015
24874863
24874864
24874865
24874868
24874872
24874874
24874877
24874879
24874880
24874881
24874883
24874884
24874885
24874886
24874887
24874888
24874890
24874891
24874892
24874893
24874894
24874895
24874898
24874899
24874900
24874901
24874902
24874905
24874906
24874907
24874915
24874916
24874918
24874928
24874930
24874932
24874933
24874938
24874939
24874940
24874942
24874945
24874947
24874954
24874960
24874967
24874969
24874971
24874982
24874983
24874984
24874993
24874996
24874997
24875000
24875003
24875004
24875008
24875010
24875013
24875015
24875017
24875019
24875025
24875027
24875029
24875031
24875035
24875036
24875041
24875042
24875043
24875048
24875049
24875050
24875051
24875052
24875053
24875054
24875057
24875059
24875060
24875061
24875062
24875063
24875065
24875066
24875071
24875075
24875076
24875077
24875078
24875079
24875080
24875081
24875082
24875085
24875089
24875097
24875101
24875103
24875104
24875112
24875114
24875115
24875116
24875117
24875118
24875119
24875120
24875122
24875123
24875124
24875125
24875133
24875134
24875135
24875138
24875140
24875141
24875143
24875146
24875151
24875153
24875155
24875159
24875165
24875170
24875173
24875178
24875179
24875180
24875182
24875186
24875189
24875192
24875197
24875199
24875201
24875204
24875205
24875214
24875216
24875220
24875225
24875226
24875227
24875230
24875235
24875238
24875240
24875241
24875245
24875247
24875249
24875251
24875256
24875258
24875260
24875262
24875266
24875268
24875270
24875272
24875277
24875279
24875281
24875283
24875288
24875290
24875292
24875294
24875299
24875301
24875303
24875305
24875310
24875312
24875314
24875316
24875321
24875323
24875325
24875327
24875332
24875335
24875336
24875337
24875342
24875344
24875346
24875347
24875355
24875356
24875357
24875361
24875362
24875363
24875369
24875371
24875415
24902193
24902200
24902201
24902203
24902207
24902208
24902209
24902212
24902213
24902214
24902215
24902216
24902219
24902220
24902221
24902222
24902223
24902226
24902233
24902234
24902235
24902237
24902238
24902248
24902250
24902257
24902258
24902259
24902260
24902261
24902265
24902266
24902268
24902272
24902275
24902277
24902278
24902280
24902303
24902305
24902307
24902308
24902311
24902312
24902313
24902314
24902316
24902318
24902319
24902321
24902322
24902323
24902325
24902327
24902335
24902336
24902337
24902338
24902339
24902340
24902341
24902348
24902349
24902350
24902352
24902353
24902354
24902355
24902356
24902357
24902359
24902361
24902363
24902365
24902366
24902368
24902369
24902370
24902371
24902372
24902373
24902375
24902376
24902377
24902378
24902379
24902380
24902383
24902385
24902386
24902391
24902393
24902395
24902398
24902399
24902402
24902406
24902407
24902410
24902411
24902414
24902415
24902418
24902421
24902423
24902425
24902426
24902428
24902442
24902443
24902444
24902453
24902463
24902466
24902467
24902469
24902472
24902474
24902477
24902478
24902482
24902483
24902485
24902489
24902490
24902492
24902494
24902495
24902496
24902497
24902501
24902502
24902507
24902513
24902514
24902517
24902518
24902519
24902542
24902550
24902551
24902553
24902554
24902556
26701763
26701765
26701768
26701769
26701778
26701781
26701785
26701791
26701796
26701802
26701803
26701813
26701822
26701842
26701844
26701853
26701856
26701859
26701866
26701869
26701888
26701892
26701893
26701895
26701896
26701904
26701906
26701909
26701910
26701922
26701939
26701947
26701948
26701949
26701950
26701951
26701952
26701960
26701961
26701964
26701965
26701967
26701971
26701972
26701975
26701976
26701978
26701979
26701981
26701982
26701984
26701985
26701994
26701997
26702005
26702013
26702017
26702021
26702032
26702036
26702043
26702044
26702047
26702071
26702072
26702073
26702074
26702076
26702078
26702080
26702081
26702082
26702083
26702095
26702097
26702101
26702107
26702108
26702111
26702113
26702115
26702116
26702117
26702126
26702128
26702129
26702131
26702132
26702134
26702139
26702142
26702143
26702145
26702146
26702149
26702150
26702151
26702152
26702154
26702155
26702157
26702160
26702162
26702164
26702165
26702166
26702167
26702169
26702173
26702174
26702175
26702177
26702179
26702180
26702181
26702182
26702184
26702185
26702186
26702187
26702194
26702215
26702218
26702219
26702221
26702237
26702238
26702241
26702246
26702250
26702251
26702253
26702254
26702258
26702259
26702260
26702261
26702265
26702267
26702276
26702283
26702284
26702290
26702293
26702295
26702297
26702299
26702300
26702301
26702302
26702307
26702308
26702309
26702311
26702312
26702314
26702315
26702316
26702320
26702324
26702327
26702331
26702333
26702339
26702340
26702341
26702342
26702343
26702344
26702345
26702347
26702348
26702349
26702350
26702356
26702357
26702358
26702360
26702361
26702363
26702365
26702367
26702368
26702369
26702370
26702372
26702373
26702376
26702377
26702380
26702382
26702386
26702387
26702388
26702390
26702392
26702395
26702401
26702402
26702404
26702405
26702406
26702409
26702410
26702412
26702414
26702416
26702418
26702420
26702422
26702424
26702426
26702428
26702430
26702432
26702433
26702434
26702435
26702439
26702441
26702443
26702446
26702452
26702454
26702456
26702469
26702472
26702473
26702474
26702475
26702476
26702479
26702481
26702485
26702486
26702487
26702488
26702489
26702490
26702491
26702492
26702494
26702495
26702496
26702497
26702498
26702499
26702500
26702501
26702502
26702504
26702505
26702506
26702508
26702510
26702512
26702514
26702515
26702527
26702529
26702533
26702534
26702536
26702537
26702539
26702541
26702543
26702556
26702557
26702559
26702561
26702562
26702569
26702572
26702577
26702578
26702579
26702580
26702582
26702584
26702585
26702586
26702592
26702593
26702596
26702599
26702600
26702601
26702602
26702607
26702611
26702612
26702615
26702616
26702617
26702623
26702627
26702631
26702633
26702635
26702636
26702637
26702638
26702639
26702643
26702646
26702647
26702649
26702652
26702655
26702658
26702660
26702662
26702663
26702664
26702676
26702678
26702680
26702682
26702685
26702697
26702698
26702699
26702700
26702701
26702704
26702707
26702708
26702709
26702710
26702711
26702713
26702716
26702717
26702723
26702727
26702730
26702740
26702741
26702742
26702747
26702749
26702750
26702752
26702753
26702755
26702756
26702758
26702759
26702760
26702764
26702767
26702768
26702771
26702772
26702773
26702775
26702779
26702783
26702787
26702792
26702797
26702798
26702801
26702803
26702805
26702812
26702813
26702814
26702815
26702816
26702817
26702818
26702819
26702820
26702822
26702823
26702824
26702828
26702829
26702830
26702840
26702842
26702845
26702846
26702847
26702851
26702857
26702858
26702859
26702863
26702864
26702865
26702869
26702870
26702873
26702875
26702877
26702878
26702880
26702887
26702890
26702891
26702897
26702903
26702904
26702905
26702909
26702910
26702911
26702917
26702923
26702926
26702932
26702937
26702938
26702939
26702940
26702941
26702942
26702945
26702946
26702947
26702948
26702949
26702950
26702951
26702954
26702955
26702956
26702957
26702958
26702959
26702960
26702963
26702964
26702965
26702966
26702967
26702968
26702969
26702970
26702971
26702972
26702973
26702974
26702976
26702980
26702981
26702982
26702983
26702984
26702985
26702986
26702988
26702989
26702990
26702991
26702992
26702995
26702996
26702997
26702998
26702999
26703000
26703001
26703004
26703005
26703006
26703008
26703010
26703011
26703016
26703018
26703020
26703021
26703023
26703024
26703030
26703032
26703033
26703034
26703035
26703036
26703041
26703043
26703046
26703047
26703050
26703052
26703054
26703057
26703062
26703064
26703065
26703068
26703070
26703071
26703072
26703075
26703078
26703079
26703080
26703081
26703082
26703083
26703084
26703085
26703087
26703092
26703093
26703094
26703097
26703101
26703103
26703107
26703110
26703111
26703114
26703115
26703120
26703124
26703126
26703127
26703133
26703138
26703139
26703143
26703144
26703146
26703151
26703168
26703172
26703175
26703178
26703186
26703187
26703188
26703189
26703190
26703191
26703192
26703193
26703196
26703197
26703201
26703207
26703210
26703214
26703217
26703219
26703220
26703224
26703226
26703231
26703232
26703235
26703239
26703244
26703247
26703250
26703252
26703253
26703255
26703260
26703261
26703262
26703263
26703264
26703265
26703266
26703267
26703270
26703275
26703279
26703280
26703288
26703289
26703292
26703293
26703294
26703297
26703298
26703300
26703301
26703303
26703306
26703310
26703311
26703315
26703316
26703319
26703326
26703331
26703334
26703338
26703345
26703346
26703348
26703351
26703352
26703353
26703354
26703356
26703357
26703358
26703359
26703362
26703363
26703368
26703371
26703377
26703378
26703386
26703387
26703388
26703389
26703391
26703394
26703397
26703402
26703403
26703406
26703408
26703409
26703411
26703414
26703415
26703417
26703421
26703422
26703423
26703426
26703427
26703430
26703431
26703432
26703433
26703434
26703437
26703442
26703446
26703448
26703454
26703455
26703456
26703459
26703460
26703461
26703462
26703464
26703465
26703466
26703467
26703472
26703475
26703478
26703484
26703487
26703490
26703493
26703496
26703499
26703502
26703504
26703506
26703511
26703513
26703522
26703525
26703533
26703540
26703545
26703546
26703550
26703553
26703556
26703557
26703560
26703561
26703566
26703568
26703571
26703579
26703583
26703584
26703585
26703586
26703598
26703606
26703612
26703614
26703615
26703622
26703623
26703624
26703625
26703626
26703628
26703629
26703633
26703634
26703635
26703638
26703640
26703641
26703642
26703644
26703647
26703649
26703651
26703653
26703656
26703657
26703658
26703659
26703663
26703664
26703666
26703669
26703670
26703671
26703673
26703675
26703678
26703679
26703680
26703684
26703686
26703687
26703698
26703700
26703706
26703713
26703714
26703716
26703744
26703747
26703748
26703753
26703755
26703766
26703780
26703781
26703782
26703784
26703785
26703786
26703789
26703790
26703791
26703792
26703793
26703794
26703796
26703797
26703800
26703801
26703803
26703804
26703805
26703809
26703810
26703820
26703822
26703824
26703826
26703828
26703830
26703859
26703862
26703865
26703870
26703872
26703877
26703879
26703889
26703892
26703900
26703901
26703912
26703926
26703929
26703933
26703938
26703943
26703944
26703945
26703946
26703947
26703953
26703954
26703955
26703957
26703958
26703965
26703973
26703974
26703975
26703976
26703977
26703984
26703986
26703989
26703990
26703996
26704011
26704016
26704018
26704020
26704025
26704026
26704029
26704031
26704033
26704036
26704037
26704039
26704071
26704072
26704074
26704076
26704085
26704096
26704109
26704113
26704118
26704119
26704121
26704122
26704127
26704128
26704130
26704132
26704134
26704135
26704137
26704139
26704140
26704141
26704142
26704160
26704167
26704185
26704187
26704188
26704190
26704192
26704193
26704195
26704196
26704197
26704203
26704204
26704209
26704210
26704211
26704212
26704213
26704214
26704220
26704223
26704225
26704227
26704229
26704230
26704237
26704239
26704241
26704243
26704245
26704247
26704248
26704250
26704252
26704255
26704256
26704257
26704258
26704259
26704267
26704277
26704279
26704281
26704286
26704289
26704290
26704291
26704292
26704300
26704301
26704302
26704303
26704305
26704306
26704307
26704320
26704326
26704327
26704333
26704334
26704335
26704336
26704338
26704339
26704340
26704341
26704343
26704344
26704345
26704346
26704347
26704348
26704350
26704351
26704355
26704356
26704359
26704360
26704361
26704362
26704364
26704366
26704374
26704375
26704383
26704384
26704385
26704387
26704388
26704397
26704398
26704400
26704401
26704402
26704403
26704405
26704407
26704413
26704422
26704423
26704425
26704426
26704427
26704432
26704434
26704435
26704438
26704439
26704441
26704442
26704443
26704445
26704446
26704449
26704451
26704452
26704453
26704454
26704455
26704457
26704460
26704463
26704465
26704467
26704469
26704472
26704473
26704474
26704475
26704476
26704477
26704480
26704482
26704484
26704485
26704486
26704487
26704488
26704492
26704493
26704499
26704502
26704506
26704507
26704508
26704509
26704510
26704511
26704512
26704514
26704518
26704519
26704521
26704522
26704525
26704526
26704528
26704529
26704530
26704531
26704537
26704538
26704539
26704540
26704550
26704553
26704555
26704558
26704559
26704560
26704561
26704562
26704566
26704567
26704573
26704575
26704578
26704579
26704582
26704586
26704587
26704591
26704592
26704594
26704596
26704597
26704600
26704601
26704604
26704606
26704607
26704610
26704613
26704615
26704616
26704617
26704619
26704620
26704621
26704622
26704623
26704624
26704625
26704626
26704628
26704629
26704630
26704631
26704632
26704634
26704635
26704636
26704637
26704638
26704639
26704642
26704645
26704647
26704649
26704650
26704651
26704653
26704656
26704657
26704665
26704666
26704667
26704668
26704669
26704675
26704679
26704680
26704681
26704682
26704683
26704684
26704701
26704702
26704703
26704705
26704706
26704707
26704711
26704712
26704713
26704714
26704720
26704722
26704729
26704731
26704735
26704738
26704739
26704742
26704743
26704745
26704769
26704771
26704773
26704776
26704777
26704780
26704781
26704783
26704785
26704786
26704787
26704788
26704789
26704790
26704791
26704798
26704801
26704802
26704803
26704811
26704812
26704814
26704815
26704816
26704818
26704819
26704820
26704821
26704822
26704823
26704825
26704830
26704831
26704833
26704834
26704840
26704842
26704843
26704845
26704846
26704848
26704849
26704851
26704853
26704855
26704856
26704857
26704858
26704859
26704863
26704864
26704865
26704866
26704867
26704870
26704871
26704873
26704875
26704877
26704881
26704882
26704883
26704890
26704893
26704894
26704895
26704896
26704898
26704899
26704900
26704901
26704902
26704903
26704908
26704910
26704911
26704914
26704916
26704917
26704919
26704920
26704921
26704922
26704923
26704924
26704925
26704926
26704927
26704928
26704929
26704934
26704939
26704940
26704943
26704944
26704947
26704948
26704949
26704950
26704951
26704952
26704955
26704962
26704965
26704966
26704973
26704979
26704984
26704985
26704988
26704989
26704993
26704994
26704995
26704997
26704998
26704999
26705001
26705011
26705014
26705017
26705025
26705026
26705027
26705036
26705039
26705041
26705042
26705043
26705044
26705050
26705052
26705053
26705056
26705057
26705059
26705060
26705062
26705063
26705065
26705066
26705068
26705069
26705070
26705072
26705073
26705074
26705075
26705076
26705079
26705082
26705085
26705086
26705088
26705090
26705092
26705094
26705095
26705096
26705097
26705098
26705100
26705101
26705109
26705112
26705115
26705116
26705118
26705126
26705127
26705128
26705131
26705136
26705137
26705140
26705143
26705144
26705146
26705147
26705148
26705150
26705152
26705155
26705162
26705165
26705166
26705169
26705170
26705172
26705176
26705177
26705178
26705179
26705180
26705182
26705183
26705184
26705185
26705186
26705189
26705196
26705201
26705205
26705206
26705207
26705217
26705222
26705223
26705228
26705229
26705238
26705239
26705240
26705241
26705242
26705253
26705254
26705255
26705256
26705263
26705265
26705270
26705272
26705282
26705284
26705287
26705291
26705292
26705293
26705295
26705296
26705297
26705298
26705299
26705300
26705302
26705303
26705305
26705308
26705309
26705310
26705315
26705316
26705322
26705335
26705336
26705337
26705340
26705350
26705352
26705359
26705370
26705372
26705379
26705381
26705383
26705390
26705393
26705395
26705397
26705399
26705401
26705402
26705403
26705406
26705407
26705409
26705412
26705413
26705414
26705415
26705424
26705433
26705438
26705444
26705447
26705449
26705450
26705451
26705452
26705453
26705454
26705460
26705461
26705462
26705482
26705486
26705493
26705494
26705496
26705497
26705499
26705506
26705514
26705515
26705516
26705517
26705519
26705520
26705521
26705522
26705523
26705529
26705533
26705534
26705539
26705541
26705542
26705543
26705544
26705545
26705546
26705547
26705550
26705553
26705554
26705555
26705556
26705557
26705558
26705559
26705562
26705563
26705565
26705567
26705568
26705572
26705576
26705578
26705580
26705586
26705589
26705593
26705595
26705596
26705597
26705599
26705600
26705602
26705603
26705605
26705606
26705608
26705609
26705610
26705611
26705614
26705615
26705617
26705618
26705619
26705620
26705621
26705622
26705623
26705624
26705625
26705626
26705627
26705630
26705631
26705652
26705653
26705655
26705656
26705661
26705663
26705665
26705668
26705670
26705672
26705675
26705680
26705682
26705683
26705684
26705685
26705686
26705688
26705689
26705690
26705693
26705696
26705698
26705711
26705712
26705713
26705720
26705722
26705725
26705728
26705729
26705731
26705732
26705734
26705736
26705737
26705739
26705740
26705742
26705745
26705749
26705750
26705752
26705754
26705755
26705757
26705758
26705760
26705761
26705763
26705764
26705766
26705767
26705769
26705770
26705772
26705782
26705789
26705791
26705793
26705794
26705795
26705801
26705802
26705806
26705810
26705811
26705818
26705819
26705820
26705821
26705822
26705823
26705824
26705825
26705826
26705827
26705828
26705829
26705834
26705840
26705842
26705843
26705844
26705848
26705850
26705854
26705859
26705862
26705870
26705872
26705873
26705875
26705883
26705884
26705885
26705886
26705887
26705888
26705889
26705891
26705894
26705895
26705897
26705900
26705902
26705906
26705910
26705912
26705915
26705917
26705920
26705921
26705922
26705925
26705926
26705927
26705929
26705931
26705932
26705938
26705940
26705950
26705951
26705955
26705956
26705957
26705958
26705961
26705962
26705964
26705966
26705967
26705970
26705971
26705975
26705976
26705977
26705979
26705980
26705982
26705983
26705984
26705985
26705986
26705987
26705991
26705992
26705993
26705994
26705995
26705999
26706000
26706005
26706007
26706009
26706015
26706016
26706017
26706018
26706019
26706023
26706029
26706031
26706033
26706036
26706045
26706047
26706048
26706050
26706051
26706052
26706054
26706058
26706060
26706063
26706064
26706065
26706067
26706068
26706070
26706072
26706073
26706074
26706081
26706082
26706084
26706085
26706086
26706088
26706089
26706102
26706104
26706105
26706107
26706108
26706111
26706112
26706116
26706122
26706123
26706126
26706128
26706130
26706132
26706135
26706136
26706137
26706139
26706142
26706143
26706144
26706145
26706146
26706147
26706152
26706154
26706155
26706157
26706158
26706159
26706163
26706165
26706166
26706170
26706174
26706175
26706177
26706178
26706179
26706180
26706182
26706185
26706186
26706187
26706188
26706190
26706196
26706198
26706203
26706204
26706209
26706216
26706217
26706218
26706219
26706226
26706227
26706241
26706247
26706248
26706250
26706252
26706253
26706254
26706256
26706257
26706258
26706259
26706262
26706263
26706264
26706265
26706268
26706270
26706271
26706272
26706274
26706275
26706276
26706278
26706279
26706280
26706282
26706283
26706284
26706285
26706286
26706287
26706288
26706289
26706290
26706293
26706294
26706295
26706296
26706300
26706304
26706305
26706306
26706311
26706314
26706316
26706317
26706318
26706319
26706326
26706329
26706330
26706331
26706333
26706334
26706336
26706337
26706338
26706339
26706340
26706343
26706346
26706349
26706350
26706351
26706353
26706354
26706358
26706359
26706360
26706361
26706366
26706367
26706368
26706369
26706370
26706372
26706373
26706374
26706377
26706378
26706380
26706381
26706384
26706386
26706387
26706388
26706389
26706394
26706395
26706400
26706401
26706406
26706407
26706408
26706409
26706412
26706413
26706414
26706415
26706416
26706419
26706420
26706422
26706423
26706425
26706426
26706427
26706430
26706431
26706432
26706433
26706436
26706437
26706440
26706442
26706448
26706461
26706463
26706464
26706465
26706466
26706467
26706470
26706471
26706473
26706475
26706476
26706477
26706479
26706484
26706485
26706486
26706488
26706489
26706491
26706492
26706493
26706496
26706498
26706499
26706500
26706502
26706503
26706504
26706505
26706507
26706508
26706515
26706516
26706517
26706518
26706519
26706520
26706522
26706523
26706524
26706525
26706533
26706537
26706540
26706542
26706546
26706560
26706566
26706569
26706570
26706571
26706574
26706575
26706576
26706577
26706581
26706582
26706583
26706600
26706619
26706620
26706622
26706624
26706625
26706629
26706631
26706632
26706634
26706635
26706637
26706638
26706640
26706641
26706643
26706651
26706654
26706655
26706657
26706658
26706659
26706660
26706662
26706663
26706668
26706671
26706674
26706675
26706676
26706677
26706678
26706679
26706683
26706689
26706690
26706691
26706692
26706695
26706696
26706709
26706717
26706726
26706730
26706731
26706734
26706736
26706737
26706741
26706743
26706744
26706746
26706748
26706750
26706752
26706753
26706755
26706762
26706763
26706764
26706766
26706767
26706772
26706781
26706783
26706791
26706793
26706794
26706796
26706799
26706802
26706807
26706808
26706809
26706810
26706811
26706813
26706816
26706821
26706825
26706836
26706837
26706841
26706844
26706848
26706851
26706856
26706857
26706859
26706860
26706861
26706863
26706869
26706873
26706876
26706878
26706889
26706891
26706893
26706894
26706895
26706896
26706897
26706898
26706906
26706909
26706910
26706911
26706915
26706920
26706921
26706923
26706928
26706929
26706930
26706931
26706935
26706936
26706937
26706947
26706948
26706949
26706950
26706951
26706952
26706954
26706955
26706956
26706958
26706961
26706962
26706963
26706964
26706965
26706967
26706972
26706973
26706974
26706975
26706977
26706978
26706979
26706985
26706986
26706987
26706992
26707003
26707012
26707013
26707014
26707016
26707017
26707018
26707019
26707026
26707030
26707034
26707035
26707036
26707044
26707045
26707050
26707051
26707052
26707053
26707054
26707055
26707056
26707057
26707060
26707062
26707068
26707069
26707070
26707072
26707075
26707077
26707078
26707079
26707080
26707084
26707085
26707086
26707089
26707090
26707091
26707093
26707094
26707095
26707096
26707097
26707098
26707099
26707100
26707101
26707108
26707114
26707122
26707123
26707126
26707130
26707139
26707140
26707150
26707155
26707157
26707158
26707159
26707161
26707162
26707163
26707164
26707166
26707169
26707171
26707172
26707173
26707174
26707176
26707177
26707178
26707180
26707181
26707182
26707183
26707185
26707187
26707188
26707193
26707194
26707196
26707197
26707203
26707204
26707218
26707222
26707224
26707226
26707228
26707230
26707232
26707234
26707237
26707239
26707240
26707241
26707242
26707243
26707247
26707248
26707249
26707250
26707252
26707253
26707254
26707255
26707256
26707257
26707259
26707262
26707263
26707264
26707265
26707266
26707268
26707269
26707270
26707271
26707273
26707274
26707278
26707285
26707286
26707287
26707288
26707290
26707294
26707296
26707306
26707307
26707308
26707313
26707316
26707317
26707324
26707329
26707331
26707332
26707338
26707339
26707341
26707347
26707348
26707367
26707372
26707373
26707374
26707375
26707377
26707379
26707381
26707382
26707386
26707394
26707400
26707401
26707402
26707403
26707407
26707409
26707413
26707417
26707420
26707421
26707431
26707432
26707433
26707434
26707435
26707436
26707437
26707438
26707439
26707443
26707444
26707445
26707447
26707457
26707458
26707459
26707460
26707461
26707462
26707464
26707465
26707470
26707471
26707473
26707475
26707476
26707489
26707492
26707493
26707494
26707495
26707497
26707509
26707510
26707512
26707516
26707520
26707521
26707523
26707524
26707526
26707528
26707530
26707532
26707533
26707535
26707536
26707539
26707540
26707543
26707546
26707550
26707552
26707556
26707566
26707568
26707569
26707574
26707575
26707577
26707578
26707584
26707585
26707597
26707604
26707606
26707613
26707619
26707623
26707627
26707633
26707634
26707638
26707642
26707661
26707663
26707664
26707667
26707668
26707671
26707675
26707677
26707679
26707684
26707686
26707688
26707690
26707692
26707694
26707696
26707698
26707699
26707706
26707707
26707709
26707727
26707728
26707729
26707730
26707732
26707739
26707742
26707743
26707746
26707747
26707749
26707751
26707752
26707753
26707755
26707756
26707757
26707759
26707760
26707762
26707775
26707780
26707781
26707797
26707810
26707811
26707814
26707817
26707820
26707823
26707833
26707843
26707844
26707866
26707867
26707894
26707897
26707908
26707926
26707927
26707928
26707932
26707933
26707934
26707938
26707942
26707943
26707944
26707947
26707948
26707950
26707954
26707956
26707957
26707958
26707959
26707962
26707963
26707964
26707965
26707966
26707969
26707970
26707971
26707974
26707977
26707978
26707979
26707980
26707981
26707985
26707987
26707988
26707989
26707990
26707991
26707992
26707993
26707994
26707995
26707996
26707997
26708001
26708002
26708006
26708007
26708008
26708009
26708014
26708017
26708018
26708021
26708022
26708023
26708027
26708028
26708029
26708032
26708033
26708034
26708038
26708039
26708040
26708043
26708045
26708046
26708049
26708050
26708051
26708057
26708058
26708060
26708062
26708071
26708073
26708078
26708080
26708082
26708085
26708087
26708090
26708091
26708093
26708094
26708095
26708097
26708111
26708114
26708115
26708116
26708117
26708118
26708123
26708125
26708126
26708127
26708128
26708129
26708130
26708132
26708144
26708146
26708149
26708153
26708159
26708162
26708163
26708164
26708165
26708168
26708169
26708170
26708175
26708176
26708178
26708183
26708185
26708188
26708190
26708191
26708193
26708194
26708196
26708197
26708199
26708200
26708202
26708203
26708204
26708205
26708206
26708208
26708209
26708210
26708212
26708213
26708214
26708216
26708217
26708218
26708222
26708224
26708225
26708226
26708227
26708228
26708229
26708230
26708233
26708234
26708236
26708242
26708243
26708246
26708264
26708266
26708268
26708271
26708281
26708282
26708283
26708284
26708288
26708290
26708291
26708292
26708293
26708294
26708295
26708296
26708309
26708310
26708313
26708314
26708315
26708316
26708322
26708325
26708326
26708328
26708333
26708334
26708338
26708339
26708340
26708341
26708342
26708345
26708346
26708347
26708348
26708349
26708351
26708352
26708353
26708354
26708355
26708356
26708358
26708359
26708361
26708367
26708370
26708371
26708374
26708375
26708376
26708378
26708380
26708381
26708382
26708385
26708391
26708392
26708394
26708395
26708401
26708402
26708403
26708404
26708405
26708408
26708410
26708411
26708465
26708466
26708467
26708477
26708481
26708485
26708486
26708487
26708489
26708492
26708493
26708494
26708495
26708500
26708501
26708502
26708503
26708504
26708505
26708506
26708507
26708508
26708509
26708510
26708511
26708512
26708513
26708514
26708515
26708516
26708522
26708524
26708529
26708534
26708541
26708552
26708554
26708560
26708561
26708595
26708598
26708600
26708603
26708605
26708609
26708612
26708615
26708616
26708619
26708624
26708627
26708629
26708632
26708637
26708650
26708651
26708654
26708655
26708656
26708659
26708660
26708662
26708663
26708665
26708674
26708681
26708685
26708686
26708687
26708688
26708690
26708697
26708700
26708703
26708704
26708705
26708706
26708707
26708710
26708719
26708733
26708735
26708737
26708739
26708747
26708749
26708755
26708760
26708761
26708763
26708764
26708765
26708766
26708767
26708768
26708770
26708771
26708772
26708776
26708780
26708784
26708785
26708801
26708802
26708803
26708804
26708805
26708806
26708809
26708811
26708824
26708825
26708826
26708827
26708828
26708829
26708830
26708832
26708833
26708837
26708841
26708842
26708843
26708852
26708856
26708862
26708865
26708867
26708868
26708869
26708870
26708871
26708874
26708880
26708882
26708883
26708884
26708887
26708888
26708890
26708892
26708893
26708895
26708897
26708898
26708899
26708901
26708903
26708907
26708908
26708909
26708910
26708919
26708922
26708925
26708931
26708932
26708933
26708934
26708935
26708940
26708942
26708943
26708944
26708947
26708952
26708954
26708957
26708960
26708963
26708964
26708965
26708967
26708968
26708970
26708972
26708973
26708980
26708981
26708982
26708993
26708994
26708995
26709008
26709012
26709015
26709018
26709019
26709020
26709021
26709022
26709023
26709032
26709035
26709038
26709041
26709042
26709045
26709047
26709048
26709051
26709054
26709056
26709059
26709062
26709065
26709068
26709071
26709074
26709081
26709091
26709092
26709093
26709094
26709095
26709097
26709098
26709099
26709100
26709101
26709105
26709106
26709107
26709108
26709110
26709113
26709116
26709119
26709120
26709121
26709124
26709126
26709127
26709129
26709130
26709131
26709132
26709139
26709145
26709150
26709165
26709168
26709171
26709172
26709173
26709175
26709177
26709178
26709179
26709185
26709188
26709192
26709195
26709196
26709207
26709209
26709210
26709211
26709213
26709226
26709227
26709229
26709230
26709231
26709232
26709233
26709237
26709238
26709239
26709241
26709244
26709245
26709246
26709247
26709248
26709253
26709255
26709257
26709258
26709259
26709261
26709264
26709265
26709267
26709274
26709280
26709285
26709287
26709288
26709289
26709290
26709291
26709294
26709295
26709296
26709297
26709298
26709300
26709301
26709303
26709306
26709308
26709310
26709311
26709312
26709313
26709314
26709318
26709319
26709321
26709322
26709323
26709324
26709325
26709329
26709332
26709334
26709335
26709336
26709337
26709338
26709340
26709344
26709354
26709358
26709359
26709361
26709362
26709363
26709365
26709367
26709370
26709381
26709382
26709383
26709387
26709388
26709391
26709397
26709398
26709399
26709400
26709401
26709402
26709403
26709404
26709405
26709406
26709407
26709408
26709409
26709413
26709414
26709415
26709417
26709423
26709424
26709425
26709426
26709427
26709428
26709431
26709432
26709434
26709438
26709440
26709441
26709451
26709453
26709457
26709458
26709459
26709461
26709462
26709464
26709465
26709469
26709470
26709472
26709473
26709475
26709476
26709477
26709478
26709488
26709489
26709490
26709491
26709492
26709493
26709494
26709495
26709496
26709502
26709507
26709510
26709511
26709514
26709517
26709519
26709520
26709522
26709523
26709525
26709526
26709530
26709531
26709537
26709539
26709541
26709543
26709547
26709548
26709549
26709550
26709551
26709552
26709554
26709555
26709557
26709558
26709561
26709562
26709563
26709564
26709568
26709569
26709570
26709571
26709572
26709574
26709575
26709583
26709584
26709587
26709588
26709589
26709591
26709592
26709594
26709595
26709596
26709597
26709599
26709600
26709603
26709606
26709609
26709612
26709618
26709619
26709620
26709621
26709627
26709628
26709630
26709631
26709632
26709633
26709634
26709635
26709636
26709637
26709638
26709639
26709640
26709641
26709644
26709645
26709646
26709654
26709658
26709659
26709665
26709666
26709668
26709670
26709671
26709672
26709673
26709674
26709675
26709676
26709679
26709687
26709688
26709696
26709709
26709718
26709735
26709736
26709737
26709738
26709739
26709740
26709742
26709743
26709745
26709748
26709749
26709750
26709751
26709752
26709753
26709754
26709756
26709757
26709766
26709772
26709773
26709774
26709775
26709776
26709777
26709782
26709794
26709795
26709796
26709798
26709799
26709800
26709801
26709802
26709803
26709807
26709808
26709828
26709831
26709833
26709835
26709837
26709839
26709843
26709844
26709845
26709846
26709851
26709853
26709854
26709864
26709866
26709869
26709874
26709877
26709889
26709890
26709891
26709892
26709893
26709894
26709900
26709901
26709903
26709907
26709908
26709910
26709911
26709913
26709914
26709916
26709918
26709919
26709921
26709922
26709925
26709943
26709946
26709949
26709951
26709953
26709955
26709957
26709960
26709961
26709963
26709969
26709970
26709971
26709978
26709979
26709980
26709981
26709982
26709984
26709990
26709991
26709997
26709999
26710001
26710002
26710004
26710008
26710010
26710012
26710021
26710023
26710024
26710032
26710034
26710035
26710037
26710042
26710043
26710045
26710048
26710049
26710051
26710052
26710067
26710068
26710072
26710075
26710079
26710080
26710081
26710082
26710083
26710086
26710087
26710088
26710089
26710090
26710101
26710102
26710107
26710125
26710137
26710138
26710139
26710142
26710145
26710146
26710149
26710154
26710157
26710158
26710160
26710172
26710173
26710174
26710176
26710178
26710180
26710182
26710183
26710186
26710203
26710205
26710206
26710209
26710214
26710215
26710216
26710217
26710218
26710219
26710220
26710221
26710223
26710224
26710229
26710234
26710235
26710236
26710238
26710240
26710243
26710250
26710252
26710256
26710260
26710261
26710262
26710263
26710264
26710268
26710273
26710274
26710275
26710277
26710278
26710279
26710280
26710281
26710286
26710287
26710288
26710289
26710291
26710293
26710297
26710300
26710305
26710306
26710311
26710312
26710317
26710318
26710320
26710321
26710326
26710327
26710328
26710329
26710330
26710331
26710333
26710335
26710338
26710340
26710355
26710357
26710359
26710360
26710361
26710362
26710367
26710368
26710369
26710370
26710371
26710381
26710383
26710388
26710390
26710391
26710393
26710394
26710395
26710399
26710400
26710404
26710405
26710407
26710411
26710412
26710424
26710425
26710426
26710428
26710430
26710431
26710432
26710435
26710436
26710439
26710442
26710444
26710445
26710448
26710449
26710450
26710463
26710464
26710468
26710469
26710470
26710471
26710474
26710476
26710479
26710481
26710487
26710496
26710497
26710498
26710499
26710504
26710510
26710512
26710514
26710516
26710520
26710521
26710523
26710540
26710544
26710546
26710550
26710551
26710554
26710556
26710559
26710562
26710565
26710566
26710567
26710568
26710570
26710571
26710572
26710573
26710575
26710577
26710579
26710581
26710583
26710585
26710587
26710589
26710591
26710592
26710600
26710601
26710602
26710612
26710632
26710634
26710635
26710637
26710638
26710642
26710645
26710646
26710647
26710649
26710650
26710651
26710653
26710655
26710656
26710657
26710658
26710669
26710671
26710673
26710674
26710675
26710676
26710677
26710678
26710679
26710680
26710682
26710683
26710685
26710686
26710687
26710688
26710689
26710690
26710691
26710692
26710693
26710696
26710700
26710703
26710705
26710709
26710710
26710713
26710714
26710715
26710716
26710718
26710719
26710722
26710724
26710725
26710728
26710729
26710730
26710733
26710734
26710735
26710737
26710738
26710739
26710740
26710747
26710754
26710758
26710759
26710760
26710762
26710765
26710769
26710775
26710776
26710777
26710778
26710779
26710780
26710783
26710785
26710788
26710790
26710791
26710795
26710797
26710798
26710804
26710812
26710817
26710819
26710820
26710821
26710822
26710823
26710824
26710825
26710826
26710828
26710829
26710830
26710836
26710841
26710842
26710843
26710847
26710849
26710850
26710851
26710852
26710855
26710862
26710865
26710866
26710872
26710874
26710877
26710880
26710881
26710885
26710886
26710891
26710892
26710895
26710897
26710899
26710901
26710903
26710904
26710906
26710907
26710908
26710910
26710911
26710913
26710915
26710922
26710923
26710928
26710931
26710934
26710948
26710949
26710950
26710952
26710953
26710955
26710973
26710974
26710976
26710979
26710981
26710983
26710986
26710988
26710991
26710992
26710993
26710994
26710995
26710996
26711004
26711005
26711006
26711007
26711008
26711015
26711017
26711020
26711026
26711031
26711032
26711033
26711041
26711042
26711045
26711046
26711049
26711050
26711058
26711059
26711084
26711085
26711086
26711087
26711088
26711089
26711090
26711093
26711094
26711095
26711098
26711099
26711102
26711106
26711107
26711115
26711116
26711119
26711127
26711131
26711132
26711134
26711140
26711143
26711144
26711145
26711146
26711147
26711157
26711167
26711184
26711189
26711192
26711193
26711197
26711211
26711212
26711224
26711227
26711231
26711236
26711238
26711240
26711241
26711243
26711246
26711248
26711250
26711251
26711261
26711274
26711277
26711280
26711284
26711285
26711286
26711287
26711288
26711292
26711293
26711298
26711299
26711300
26711302
26711304
26711306
26711307
26711308
26711309
26711310
26711311
26711312
26711315
26711316
26711318
26711319
26711324
26711327
26711328
26711329
26711334
26711335
26711336
26711338
26711339
26711340
26711341
26711342
26711343
26711344
26711347
26711348
26711349
26711350
26711358
26711360
26711362
26711365
26711367
26711370
26711371
26711374
26711376
26711377
26711383
26711385
26711387
26711388
26711391
26711392
26711393
26711394
26711395
26711396
26711397
26711400
26711401
26711403
26711404
26711407
26711417
26711425
26711431
26711438
26711439
26711440
26711441
26711442
26711444
26711447
26711448
26711453
26711454
26711455
26711459
26711477
26711478
26711479
26711480
26711481
26711484
26711485
26711488
26711489
26711490
26711491
26711492
26711493
26711496
26711497
26711498
26711499
26711500
26711507
26711508
26711512
26711518
26711520
26711524
26711525
26711528
26711536
26711538
26711540
26711542
26711544
26711546
26711548
26711550
26711551
26711552
26711554
26711565
26711569
26711573
26711574
26711575
26711577
26711578
26711579
26711580
26711581
26711582
26711583
26711584
26711587
26711588
26711590
26711592
26711594
26711595
26711597
26711599
26711600
26711603
26711604
26711608
26711610
26711614
26711615
26711628
26711629
26711630
26711631
26711632
26711633
26711640
26711644
26711663
26711664
26711665
26711666
26711668
26711671
26711672
26711673
26711674
26711675
26711676
26711677
26711678
26711679
26711680
26711681
26711682
26711683
26711689
26711690
26711691
26711695
26711696
26711697
26711698
26711704
26711705
26711708
26711711
26711714
26711717
26711721
26711722
26711723
26711726
26711727
26711730
26711731
26711732
26711742
26711746
26711747
26711748
26711749
26711753
26711758
26711760
26711762
26711764
26711766
26711769
26711770
26711771
26711774
26711775
26711777
26711779
26711780
26711781
26711785
26711808
26711810
26711811
26711812
26711814
26711815
26711823
26711824
26711826
26711828
26711831
26711832
26711833
26711837
26711838
26711840
26711841
26711842
26711844
26711845
26711846
26711851
26711852
26711853
26711858
26711864
26711865
26711872
26711874
26711875
26711876
26711877
26711878
26711880
26711881
26711882
26711883
26711884
26711890
26711892
26711895
26711900
26711901
26711902
26711906
26711907
26711908
26711911
26711912
26711915
26711916
26711919
26711920
26711921
26711922
26711923
26711925
26711926
26711931
26711932
26711933
26711935
26711937
26711938
26711939
26711940
26711941
26711942
26711943
26711945
26711946
26711948
26711950
26711951
26711953
26711954
26711955
26711958
26711959
26711960
26711962
26711965
26711966
26711967
26711968
26711971
26711976
26711977
26711978
26711984
26711986
26711987
26711988
26711990
26711991
26711994
26711999
26712000
26712001
26712003
26712008
26712010
26712011
26712012
26712013
26712015
26712016
26712017
26712018
26712019
26712020
26712021
26712022
26712023
26712024
26712026
26712029
26712032
26712037
26712038
26712043
26712049
26712056
26712057
26712058
26712059
26712062
26712063
26712066
26712071
26712073
26712074
26712075
26712077
26712079
26712082
26712084
26712085
26712086
26712087
26712090
26712094
26712096
26712098
26712100
26712106
26712113
26712114
26712115
26712119
26712121
26712122
26712125
26712126
26712128
26712130
26712131
26712132
26712133
26712134
26712136
26712137
26712138
26712139
26712142
26712143
26712144
26712145
26712147
26712148
26712151
26712153
26712154
26712155
26712156
26712157
26712158
26712162
26712163
26712165
26712166
26712167
26712170
26712172
26712174
26712176
26712178
26712179
26712180
26712181
26712182
26712183
26712184
26712185
26712199
26712201
26712202
26712203
26712210
26712212
26712213
26712214
26712215
26712216
26712219
26712220
26712222
26712223
26712225
26712226
26712228
26712229
26712231
26712232
26712233
26712234
26712235
26712245
26712248
26712249
26712257
26712258
26712260
26712265
26712266
26712282
26712283
26712284
26712285
26712287
26712288
26712290
26712304
26712355
26712356
26712361
26712362
26712363
26712364
26712365
26712368
26712369
26712371
26712372
26712374
26712376
26712378
26712379
26712380
26712407
26712410
26712413
26712416
26712431
26712434
26712454
26712455
26712456
26712458
26712459
26712460
26712461
26712462
26712463
26712464
26712465
26712469
26712470
26712476
26712477
26712478
26712480
26712483
26712485
26712486
26712487
26712488
26712489
26712491
26712492
26712493
26712495
26712496
26712498
26712500
26712502
26712503
26712504
26712505
26712506
26712507
26712508
26712510
26712511
26712512
26712513
26712514
26712515
26712517
26712518
26712520
26712521
26712522
26712523
26712524
26712526
26712527
26712528
26712536
26712537
26712538
26712539
26712540
26712547
26712548
26712550
26712553
26712561
26712562
26712563
26712566
26712567
26712569
26712570
26712571
26712573
26712574
26712577
26712578
26712581
26712582
26712583
26712584
26712585
26712589
26712590
26712591
26712596
26712599
26712600
26712605
26712607
26712608
26712611
26712615
26712618
26712619
26712620
26712624
26712625
26712626
26712628
26712629
26712630
26712631
26712635
26712636
26712637
26712640
26712641
26712642
26712652
26712653
26712656
26712657
26712659
26712661
26712662
26712663
26712666
26712667
26712668
26712669
26712672
26712674
26712675
26712677
26712678
26712681
26712682
26712684
26712685
26712686
26712687
26712693
26712694
26712698
26712700
26712701
26712702
26712703
26712705
26712706
26712707
26712709
26712710
26712712
26712713
26712717
26712718
26712721
26712722
26712723
26712725
26712727
26712729
26712730
26712731
26712733
26712735
26712736
26712737
26712738
26712741
26712744
26712745
26712746
26712748
26712749
26712750
26712751
26712752
26712753
26712754
26712755
26712756
26712759
26712762
26712763
26712769
26712771
26712772
26712780
26712781
26712782
26712786
26712788
26712789
26712793
26712808
26712809
26712810
26712818
26712821
26712831
26712836
26712843
26712845
26712847
26712848
26712849
26712850
26712852
26712856
26712861
26712866
26712868
26712869
26712870
26712877
26712881
26712883
26712884
26712886
26712889
26712891
26712892
26712903
26712906
26712908
26712909
26712912
26712914
26712915
26712917
26712921
26712929
26712931
26712936
26712937
26712939
26712940
26712941
26712942
26712943
26712944
26712945
26712947
26712966
26712968
26712981
26713005
26713009
26713016
26713020
26713023
26713029
26713033
26713034
26713035
26713036
26713039
26713040
26713041
26713042
26713044
26713045
26713046
26713048
26713049
26713050
26713051
26713052
26713053
26713054
26713055
26713056
26713060
26713062
26713064
26713076
26713077
26713078
26713080
26713087
26713089
26713096
26713097
26713098
26713099
26713102
26713111
26713116
26713118
26713119
26713120
26713124
26713125
26713130
26713132
26713139
26713142
26713156
26713159
26713164
26713165
26713166
26713167
26713174
26713175
26713176
26713178
26713179
26713180
26713188
26713189
26713191
26713200
26713204
26713207
26713227
26713228
26713229
26713232
26713238
26713240
26713260
26713261
26713263
26713264
26713265
26713266
26713267
26713275
26713277
26713278
26713279
26713282
26713284
26713288
26713292
26713293
26713294
26713297
26713300
26713301
26713302
26713303
26713304
26713305
26713307
26713310
26713315
26713316
26713317
26713318
26713319
26713325
26713326
26713328
26713329
26713332
26713335
26713354
26713358
26713407
26713411
26713417
26713418
26713422
26713434
26713440
26713442
26713443
26713449
26713450
26713480
26713481
26713482
26713483
26713484
26713485
26713489
26713495
26713496
26713499
26713500
26713503
26713505
26713506
26713511
26713512
26713513
26713516
26713519
26713520
26713522
26713523
26713524
26713527
26713529
26713530
26713531
26713532
26713533
26713534
26713535
26713537
26713538
26713540
26713541
26713542
26713544
26713547
26713552
26713555
26713560
26713565
26713570
26713575
26713577
26713594
26713597
26713599
26713600
26713602
26713604
26713606
26713609
26713611
26713613
26713615
26713620
26713623
26713626
26713628
26713629
26713631
26713634
26713636
26713638
26713640
26713650
26713653
26713654
26713655
26713658
26713660
26713662
26713666
26713667
26713668
26713669
26713670
26713675
26713676
26713678
26713681
26713684
26713685
26713687
26713692
26713693
26713697
26713698
26713700
26713704
26713710
26713714
26713716
26713720
26713721
26713722
26713723
26713725
26713726
26713727
26713730
26713731
26713735
26713737
26713738
26713739
26713740
26713741
26713744
26713747
26713748
26713756
26713759
26713762
26713768
26713770
26713771
26713772
26713777
26713778
26713781
26713786
26713787
26713789
26713791
26713799
26713804
26713821
26713828
26713829
26713830
26713831
26713837
26713838
26713842
26713843
26713846
26713847
26713848
26713852
26713854
26713855
26713859
26713861
26713863
26713869
26713875
26713881
26713882
26713883
26713884
26713885
26713890
26713892
26713893
26713894
26713895
26713896
26713901
26713903
26713909
26713912
26713913
26713915
26713916
26713920
26713923
26713924
26713931
26713941
26713942
26713943
26713944
26713945
26713946
26713947
26713949
26713956
26713960
26713965
26713970
26713973
26713977
26713985
26713991
26713992
26713993
26713995
26713996
26714000
26714005
26714006
26714007
26714008
26714009
26714010
26714012
26714013
26714014
26714015
26714019
26714020
26714021
26714022
26714025
26714029
26714031
26714032
26714037
26714040
26714041
26714044
26714048
26714051
26714053
26714056
26714060
26714062
26714063
26714064
26714066
26714067
26714069
26714070
26714071
26714072
26714073
26714074
26714077
26714079
26714080
26714081
26714083
26714084
26714085
26714087
26714088
26714089
26714090
26714092
26714093
26714094
26714096
26714097
26714098
26714100
26714101
26714102
26714104
26714105
26714107
26714108
26714109
26714111
26714112
26714113
26714114
26714115
26714116
26714117
26714118
26714119
26714120
26714121
26714123
26714127
26714130
26714133
26714134
26714135
26714138
26714139
26714140
26714141
26714142
26714144
26714145
26714148
26714149
26714150
26714153
26714154
26714156
26714157
26714158
26714160
26714164
26714166
26714167
26714170
26714171
26714174
26714175
26714176
26714177
26714180
26714182
26714183
26714186
26714188
26714190
26714191
26714193
26714196
26714197
26714198
26714199
26714201
26714202
26714203
26714212
26714216
26714218
26714219
26714220
26714221
26714230
26714231
26714233
26714236
26714237
26714246
26714249
26714250
26714251
26714253
26714254
26714259
26714260
26714274
26714276
26714278
26714279
26714280
26714281
26714284
26714285
26714290
26714292
26714293
26714295
26714300
26714302
26714303
26714305
26714313
26714314
26714315
26714319
26714321
26714322
26714323
26714329
26714330
26714331
26714335
26714336
26714337
26714338
26714341
26714343
26714344
26714346
26714347
26714348
26714351
26714352
26714355
26714356
26714358
26714359
26714360
26714363
26714365
26714374
26714375
26714376
26714377
26714379
26714380
26714385
26714388
26714392
26714395
26714400
26714405
26714406
26714414
26714417
26714418
26714419
26714421
26714422
26714423
26714424
26714425
26714426
26714427
26714428
26714430
26714431
26714432
26714433
26714434
26714435
26714437
26714438
26714439
26714442
26714443
26714444
26714445
26714446
26714447
26714449
26714454
26714457
26714465
26714468
26714470
26714471
26714472
26714473
26714474
26714478
26714479
26714480
26714484
26714486
26714487
26714489
26714491
26714494
26714498
26714499
26714500
26714501
26714502
26714505
26714506
26714508
26714512
26714513
26714516
26714518
26714522
26714526
26714529
26714530
26714531
26714533
26714534
26714537
26714538
26714539
26714542
26714543
26714544
26714552
26714554
26714555
26714560
26714561
26714563
26714569
26714570
26714572
26714573
26714578
26714579
26714580
26714584
26714586
26714590
26714591
26714593
26714598
26714599
26714604
26714605
26714607
26714608
26714609
26714611
26714612
26714613
26714614
26714615
26714617
26714618
26714619
26714620
26714621
26714622
26714623
26714625
26714626
26714627
26714629
26714630
26714632
26714634
26714635
26714639
26714643
26714644
26714645
26714648
26714650
26714656
26714657
26714658
26714659
26714664
26714668
26714669
26714670
26714682
26714684
26714685
26714686
26714688
26714689
26714691
26714692
26714696
26714697
26714698
26714699
26714707
26714708
26714709
26714710
26714711
26714712
26714713
26714715
26714717
26714718
26714719
26714721
26714722
26714737
26714738
26714743
26714745
26714748
26714750
26714753
26714754
26714758
26714762
26714765
26714774
26714775
26714776
26714778
26714781
26714783
26714784
26714787
26714788
26714789
26714790
26714802
26714805
26714807
26714810
26714811
26714815
26714816
26714820
26714828
26714829
26714831
26714834
26714836
26714839
26714842
26714843
26714844
26714847
26714849
26714850
26714852
26714854
26714856
26714858
26714860
26714861
26714865
26714866
26714874
26714878
26714879
26714881
26714882
26714883
26714884
26714885
26714886
26714887
26714888
26714889
26714891
26714892
26714894
26714895
26714896
26714900
26714902
26714903
26714906
26714909
26714910
26714911
26714914
26714917
26714919
26714921
26714922
26714923
26714924
26714929
26714930
26714931
26714932
26714933
26714934
26714936
26714937
26714938
26714942
26714946
26714947
26714948
26714953
26714954
26714958
26714959
26714964
26714968
26714971
26714972
26714980
26714982
26714985
26714986
26714991
26714994
26715007
26715009
26715010
26715011
26715014
26715015
26715017
26715020
26715022
26715023
26715028
26715029
26715030
26715033
26715034
26715035
26715036
26715038
26715042
26715044
26715046
26715053
26715054
26715055
26715056
26715057
26715062
26715066
26715067
26715068
26715075
26715076
26715079
26715080
26715081
26715085
26715086
26715089
26715092
26715095
26715096
26715100
26715101
26715102
26715103
26715104
26715105
26715106
26715116
26715120
26715132
26715134
26715136
26715137
26715138
26715139
26715140
26715142
26715144
26715145
26715148
26715149
26715150
26715151
26715152
26715153
26715155
26715157
26715161
26715170
26715185
26715186
26715187
26715192
26715193
26715194
26715196
26715202
26715203
26715205
26715206
26715207
26715211
26715212
26715213
26715214
26715217
26715219
26715221
26715224
26715226
26715227
26715229
26715231
26715237
26715238
26715239
26715241
26715242
26715244
26715245
26715246
26715247
26715250
26715251
26715252
26715253
26715259
26715262
26715267
26715269
26715270
26715272
26715273
26715274
26715278
26715279
26715283
26715285
26715287
26715290
26715293
26715296
26715297
26715298
26715301
26715303
26715304
26715306
26715308
26715309
26715310
26715320
26715326
26715327
26715329
26715330
26715338
26715348
26715353
26715354
26715356
26715357
26715364
26715369
26715376
26715379
26715384
26715390
26715392
26715396
26715399
26715400
26715403
26715404
26715406
26715408
26715409
26715411
26715412
26715413
26715418
26715421
26715424
26715427
26715431
26715433
26715441
26715442
26715445
26715448
26715451
26715454
26715455
26715458
26715459
26715460
26715462
26715465
26715468
26715474
26715481
26715487
26715488
26715491
26715502
26715504
26715505
26715515
26715516
26715518
26715519
26715526
26715530
26715535
26715537
26715542
26715550
26715560
26715561
26715563
26715564
26715568
26715569
26715571
26715575
26715576
26715579
26715582
26715583
26715584
26715586
26715587
26715588
26715592
26715593
26715594
26715595
26715602
26715608
26715611
26715615
26715616
26715618
26715619
26715634
26715637
26715655
26715656
26715657
26715663
26715665
26715666
26715667
26715668
26715669
26715673
26715675
26715677
26715679
26715686
26715687
26715689
26715690
26715694
26715698
26715699
26715703
26715708
26715711
26715716
26715717
26715729
26715730
26715731
26715732
26715733
26715734
26715742
26715748
26715751
26715754
26715755
26715758
26715759
26715761
26715770
26715771
26715772
26715773
26715781
26715783
26715788
26715790
26715791
26715792
26715796
26715799
26715801
26715802
26715811
26715814
26715815
26715819
26715822
26715825
26715828
26715831
26715832
26715835
26715838
26715839
26715842
26715843
26715844
26715845
26715848
26715853
26715854
26715858
26715860
26715864
26715867
26715869
26715872
26715873
26715874
26715875
26715876
26715878
26715879
26715880
26715886
26715887
26715888
26715892
26715893
26715894
26715895
26715901
26715903
26715905
26715909
26715910
26715911
26715914
26715922
26715931
26715932
26715936
26715937
26715940
26715941
26715944
26715946
26715947
26715948
26715950
26715953
26715954
26715956
26715958
26715962
26715968
26715969
26715970
26715972
26715980
26715989
26715990
26715991
26715992
26715993
26715994
26715995
26715996
26715997
26715998
26715999
26716000
26716001
26716003
26716004
26716007
26716012
26716013
26716015
26716016
26716017
26716018
26716021
26716022
26716023
26716024
26716029
26716030
26716031
26716035
26716037
26716038
26716039
26716048
26716049
26716052
26716053
26716054
26716055
26716058
26716061
26716062
26716068
26716075
26716081
26716089
26716090
26716091
26716092
26716093
26716097
26716098
26716100
26716101
26716108
26716109
26716119
26716124
26716125
26716128
26716131
26716132
26716137
26716142
26716152
26716154
26716156
26716158
26716159
26716161
26716162
26716170
26716171
26716172
26716180
26716181
26716182
26716183
26716184
26716185
26716188
26716189
26716190
26716193
26716194
26716198
26716199
26716203
26716204
26716206
26716213
26716214
26716215
26716217
26716218
26716219
26716226
26716233
26716234
26716235
26716236
26716239
26716241
26716246
26716248
26716249
26716250
26716251
26716252
26716253
26716254
26716257
26716259
26716260
26716261
26716262
26716263
26716264
26716267
26716268
26716270
26716272
26716279
26716281
26716282
26716283
26716288
26716290
26716293
26716297
26716302
26716304
26716305
26716307
26716309
26716310
26716312
26716313
26716315
26716330
26716332
26716333
26716334
26716335
26716338
26716339
26716346
26716348
26716350
26716359
26716360
26716366
26716367
26716369
26716370
26716372
26716376
26716379
26716380
26716384
26716385
26716387
26716389
26716390
26716393
26716395
26716402
26716403
26716407
26716411
26716413
26716415
26716416
26716420
26716422
26716424
26716425
26716426
26716428
26716429
26716430
26716431
26716433
26716434
26716435
26716446
26716447
26716448
26716453
26716456
26716458
26716467
26716468
26716469
26716470
26716471
26716474
26716475
26716478
26716479
26716480
26716481
26716485
26716486
26716487
26716490
26716492
26716494
26716495
26716501
26716504
26716505
26716506
26716507
26716508
26716513
26716514
26716515
26716518
26716519
26716522
26716523
26716524
26716525
26716529
26716530
26716533
26716536
26716549
26716553
26716558
26716559
26716562
26716565
26716566
26716574
26716575
26716579
26716582
26716586
26716587
26716592
26716595
26716599
26716602
26716609
26716612
26716615
26716618
26716621
26716624
26716627
26716631
26716636
26716638
26716641
26716642
26716643
26716644
26716645
26716648
26716649
26716650
26716655
26716656
26716657
26716658
26716661
26716662
26716667
26716668
26716672
26716675
26716682
26716683
26716684
26716686
26716687
26716697
26716699
26716700
26716703
26716708
26716713
26716716
26716734
26716737
26716738
26716739
26716740
26716742
26716745
26716746
26716751
26716752
26716757
26716758
26716761
26716762
26716763
26716764
26716765
26716775
26716779
26716781
26716787
26716788
26716793
26716795
26716796
26716801
26716807
26716811
26716812
26716814
26716815
26716819
26716821
26716823
26716825
26716827
26716828
26716829
26716830
26716832
26716833
26716836
26716837
26716838
26716839
26716840
26716841
26716843
26716844
26716846
26716849
26716853
26716860
26716864
26716869
26716870
26716874
26716881
26716882
26716883
26716886
26716887
26716888
26716891
26716893
26716896
26716897
26716898
26716900
26716901
26716906
26716919
26716920
26716924
26716925
26716932
26716933
26716934
26716935
26716936
26716941
26716947
26716948
26716949
26716961
26716963
26716966
26716968
26716973
26716975
26716984
26716985
26717029
26717041
26717058
26717065
26717066
26717068
26717069
26717073
26717075
26717080
26717100
26717102
26717103
26717109
26717114
26717118
26717119
26717120
26717122
26717131
26717132
26717137
26717139
26717140
26717145
26717148
26717151
26717154
26717157
26717159
26717165
26717166
26717167
26717168
26717169
26717171
26717177
26717178
26717185
26717187
26717192
26717194
26717196
26717198
26717200
26717202
26717204
26717208
26717209
26717211
26717214
26717217
26717236
26717239
26717242
26717244
26717245
26717248
26717250
26717251
26717270
26717272
26717273
26717274
26717276
26717277
26717284
26717286
26717288
26717296
26717297
26717300
26717305
26717306
26717308
26717310
26717311
26717312
26717313
26717314
26717316
26717317
26717318
26717319
26717320
26717330
26717331
26717332
26717337
26717339
26717342
26717350
26717352
26717362
26717363
26717364
26717365
26717368
26717373
26717378
26717387
26717392
26717397
26717402
26717403
26717411
26717412
26717413
26717415
26717417
26717418
26717420
26717421
26717422
26717423
26717424
26717431
26717434
26717436
26717437
26717441
26717446
26717449
26717450
26717451
26717453
26717455
26717456
26717460
26717464
26717466
26717468
26717469
26717471
26717473
26717474
26717477
26717486
26717488
26717490
26717492
26717509
26717510
26717511
26717512
26717513
26717514
26717515
26717519
26717538
26717541
26717543
26717544
26717545
26717547
26717548
26717550
26717551
26717552
26717557
26717558
26717559
26717560
26717563
26717564
26717566
26717568
26717570
26717573
26717574
26717576
26717580
26717581
26717584
26717586
26717587
26717589
26717590
26717592
26717593
26717594
26717595
26717596
26717597
26717598
26717599
26717602
26717604
26717606
26717607
26717608
26717614
26717616
26717617
26717618
26717619
26717621
26717629
26717634
26717637
26717644
26717647
26717648
26717653
26717659
26717660
26717663
26717666
26717667
26717672
26717677
26717679
26717682
26717693
26717694
26717697
26717698
26717700
26717705
26717714
26717715
26717717
26717719
26717723
26717725
26717726
26717727
26717729
26717730
26717731
26717733
26717737
26717741
26717742
26717744
26717747
26717748
26717750
26717752
26717753
26717758
26717765
26717766
26717767
26717773
26717774
26717775
26717782
26717783
26717784
26717786
26717790
26717793
26717794
26717796
26717798
26717800
26717803
26717804
26717805
26717806
26717807
26717808
26717810
26717811
26717812
26717813
26717815
26717816
26717817
26717819
26717820
26717821
26717822
26717824
26717825
26717826
26717827
26717829
26717830
26717831
26717832
26717834
26717835
26717836
26717837
26717839
26717840
26717841
26717842
26717844
26717845
26717846
26717847
26717849
26717850
26717851
26717852
26717854
26717855
26717856
26717857
26717859
26717860
26717861
26717865
26717868
26717874
26717875
26717878
26717887
26717889
26717891
26717894
26717896
26717897
26717899
26717903
26717905
26717907
26717908
26717909
26717910
26717911
26717912
26717914
26717915
26717916
26717925
26717926
26717927
26717930
26717931
26717934
26717936
26717951
26717954
26717960
26717963
26717970
26717971
26717972
26717973
26717975
26717979
26717984
26717985
26717993
26717994
26717995
26717996
26717999
26718002
26718004
26718005
26718007
26718009
26718010
26718014
26718016
26718017
26718019
26718022
26718034
26718038
26718058
26718063
26718065
26718066
26718068
26718070
26718072
26718074
26718077
26718080
26718087
26718092
26718120
26718122
26718123
26718124
26718125
26718126
26718127
26718128
26718129
26718132
26718134
26718135
26718137
26718138
26718139
26718143
26718147
26718149
26718198
26718224
26718233
26718238
26718239
26718240
26718242
26718244
26718248
26718254
26718258
26718262
26718264
26718267
26718270
26718276
26718281
26718283
26718288
26718289
26718290
26718291
26718292
26718294
26718295
26718297
26718298
26718300
26718301
26718303
26718304
26718305
26718306
26718307
26718308
26718309
26718312
26718314
26718315
26718316
26718320
26718323
26718325
26718326
26718327
26718328
26718341
26718343
26718345
26718346
26718348
26718350
26718351
26718355
26718363
26718364
26718365
26718366
26718367
26718368
26718369
26718370
26718371
26718372
26718373
26718374
26718377
26718387
26718392
26718395
26718401
26718403
26718405
26718407
26718410
26718411
26718415
26718416
26718421
26718423
26718426
26718427
26718434
26718441
26718447
26718448
26718453
26718456
26718457
26718464
26718465
26718473
26718479
26718484
26718485
26718487
26718488
26718491
26718495
26718497
26718498
26718502
26718503
26718504
26718505
26718506
26718509
26718511
26718512
26718514
26718517
26718519
26718521
26718525
26718526
26718527
26718528
26718535
26718538
26718544
26718545
26718546
26718552
26718553
26718554
26718555
26718556
26718557
26718561
26718562
26718564
26718565
26718566
26718567
26718575
26718576
26718577
26718578
26718583
26718585
26718589
26718590
26718591
26718592
26718596
26718599
26718606
26718613
26718614
26718615
26718619
26718620
26718621
26718623
26718624
26718629
26718630
26718631
26718632
26718633
26718636
26718641
26718642
26718644
26718646
26718648
26718654
26718657
26718659
26718661
26718664
26718666
26718668
26718670
26718672
26718674
26718676
26718677
26718678
26718680
26718683
26718685
26718689
26718691
26718692
26718693
26718694
26718699
26718708
26718710
26718712
26718713
26718714
26718716
26718728
26718729
26718734
26718735
26718740
26718745
26718746
26718750
26718754
26718755
26718757
26718758
26718759
26718765
26718767
26718770
26718772
26718776
26718779
26718780
26718785
26718793
26718795
26718797
26718798
26718800
26718801
26718802
26718804
26718805
26718806
26718808
26718812
26718821
26718828
26718831
26718836
26718845
26718848
26718849
26718856
26718864
26718874
26718876
26718878
26718880
26718884
26718887
26718889
26718890
26718891
26718892
26718893
26718894
26718897
26718902
26718907
26718911
26718918
26718930
26718931
26718938
26718939
26718949
26718953
26718954
26718958
26718959
26718968
26718971
26718972
26718977
26718978
26718979
26718981
26718982
26718987
26718988
26718989
26718991
26718992
26718994
26718998
26719002
26719004
26719007
26719008
26719009
26719014
26719017
26719019
26719025
26719026
26719027
26719029
26719033
26719042
26719049
26719050
26719056
26719057
26719061
26719062
26719063
26719066
26719068
26719069
26719076
26719084
26719085
26719087
26719093
26719097
26719098
26719101
26719104
26719105
26719113
26719115
26719118
26719124
26719127
26719128
26719135
26719136
26719137
26719141
26719142
26719147
26719160
26719161
26719162
26719163
26719166
26719167
26719169
26719171
26719173
26719178
26719189
26719190
26719195
26719198
26719203
26719205
26719209
26719210
26719211
26719214
26719215
26719218
26719222
26719223
26719225
26719226
26719227
26719231
26719233
26719236
26719237
26719239
26719241
26719245
26719247
26719255
26719260
26719261
26719262
26719263
26719265
26719266
26719267
26719268
26719269
26719277
26719278
26719280
26719281
26719283
26719295
26719297
26719307
26719308
26719309
26719311
26719313
26719314
26719315
26719317
26719319
26719320
26719324
26719326
26719327
26719333
26719334
26719335
26719337
26719341
26719347
26719348
26719380
26719381
26719382
26719388
26719396
26719404
26719407
26719408
26719409
26719410
26719412
26719414
26719415
26719416
26719417
26719418
26719419
26719420
26719426
26719428
26719430
26719431
26719437
26719438
26719439
26719440
26719446
26719447
26719450
26719458
26719461
26719468
26719469
26719472
26719476
26719482
26719485
26719488
26719491
26719494
26719497
26719510
26719519
26719520
26719525
26719526
26719527
26719529
26719530
26719531
26719537
26719538
26719539
26719540
26719541
26719542
26719544
26719545
26719548
26719551
26719556
26719559
26719572
26719575
26719578
26719581
26719584
26719587
26719592
26719600
26719601
26719604
26719605
26719606
26719607
26719608
26719616
26736155
26736156
26736157
26736163
26736166
26736168
26736171
26736173
26736176
26736178
26736181
26736183
26736185
26736187
26736191
26736193
26736194
26736198
26736199
26736201
26736202
26736204
26736207
26736209
26736213
26736215
26736216
26736219
26736221
26736227
26736231
26736232
26736233
26736239
26736241
26736246
26736247
26736249
26736256
26736259
26736264
26736267
26736270
26736274
26736277
26736281
26736282
26736283
26736285
26736289
26736290
26736292
26736293
26736294
26736296
26736297
26736298
26736299
26736300
26736301
26736304
26736305
26736310
26736317
26736318
26736319
26736320
26736321
26736323
26736324
26736328
26736330
26736331
26736333
26736335
26736339
26736340
26736343
26736345
26736346
26736348
26736350
26736351
26736353
26736355
26736356
26736361
26736362
26736363
26736364
26736365
26736367
26736369
26736370
26736371
26736376
26736379
26736380
26736381
26736383
26736384
26736385
26736387
26736388
26736391
26736392
26736393
26736395
26736396
26736399
26736401
26736403
26736404
26736407
26736410
26736412
26736414
26736416
26736420
26736423
26736424
26736426
26736453
26736455
26736467
26736468
26736479
26736480
26736481
26736485
26736490
26736491
26736518
26736521
26736539
26736544
26736545
26736546
26736547
26736551
26736552
26736553
26736555
26736556
26736557
26736558
26736559
26736562
26736563
26736564
26736571
26736572
26736573
26736576
26736579
26736580
26736581
26736582
26736585
26736587
26736589
26736592
26736603
26736605
26736607
26736612
26736615
26736617
26736619
26736620
26736627
26736628
26736631
26736632
26736638
26736640
26736644
26736645
26736646
26736647
26736648
26736650
26736652
26736653
26736657
26736658
26736662
26736667
26736671
26736673
26736674
26736676
26736677
26736678
26736681
26736682
26736683
26736685
26736687
26736688
26736689
26736691
26736692
26736693
26736694
26736696
26736697
26736699
26736700
26736707
26736708
26736712
26736717
26736720
26736723
26736729
26736730
26736734
26736736
26736737
26736741
26736745
26736747
26736749
26736753
26736754
26736756
26736759
26736765
26736766
26736768
26736769
26736772
26736775
26736780
26736782
26736783
26736786
26736787
26736789
26736790
26736793
26736794
26736799
26736801
26736803
26736809
26736811
26736814
26736817
26736818
26736819
26736820
26736821
26736822
26736823
26736824
26736825
26736826
26736827
26736829
26736830
26736831
26736832
26736833
26736838
26736840
26736842
26736854
26736855
26736856
26736871
26736875
26736876
26736877
26736878
26736879
26736882
26736888
26736890
26736892
26736900
26736901
26736903
26736904
26736905
26736906
26736918
26736919
26736920
26736922
26736923
26736924
26736925
26736928
26736931
26736934
26736936
26736937
26736938
26736939
26736941
26736942
26736944
26736947
26736948
26736949
26736950
26736952
26736953
26736956
26736957
26736959
26736964
26736965
26736966
26736970
26736971
26736972
26736973
26736975
26736979
26736980
26736981
26736982
26736985
26736988
26736990
26736992
26736993
26736995
26736996
26736999
26737001
26737002
26737004
26737007
26737008
26737010
26737013
26737014
26737016
26737019
26737021
26737024
26737026
26737027
26737028
26737029
26737031
26737032
26737033
26737040
26737043
26737045
26737047
26737049
26737050
26737052
26737056
26737057
26737060
26737062
26737063
26737064
26737071
26737076
26737077
26737079
26737080
26737081
26737083
26737084
26737086
26737087
26737089
26737090
26737091
26737092
26737094
26737095
26737096
26737097
26737098
26737099
26737108
26737109
26737110
26737111
26737112
26737114
26737118
26737120
26737122
26737123
26737124
26737126
26737128
26737129
26737131
26737133
26737137
26737139
26737142
26737145
26737150
26737151
26737154
26737155
26737156
26737160
26737162
26737164
26737169
26737171
26737176
26737178
26737181
26737183
26737185
26737186
26737189
26737191
26737193
26737195
26737196
26737197
26737199
26737200
26737201
26737203
26737204
26737208
26737210
26737212
26737214
26737216
26737218
26737220
26737221
26737224
26737225
26737228
26737229
26737231
26737232
26737235
26737236
26737237
26737238
26737239
26737240
26737241
26737242
26737243
26737244
26737246
26737247
26737248
26737250
26737251
26737253
26737254
26737256
26737259
26737260
26737261
26737263
26737269
26737270
26737272
26737274
26737276
26737287
26737291
26737300
26737304
26737306
26737307
26737308
26737310
26737312
26737314
26737315
26737320
26737321
26737323
26737325
26737328
26737330
26737334
26737336
26737339
26737341
26737350
26737352
26737355
26737357
26737360
26737361
26737362
26737363
26737366
26737375
26737378
26737379
26737380
26737381
26737382
26737383
26737386
26737387
26737389
26737390
26737393
26737394
26737395
26737399
26737400
26737401
26737406
26737408
26737410
26737411
26737413
26737414
26737417
26737419
26737429
26737430
26737431
26737435
26737437
26737438
26737441
26737445
26737449
26737456
26737461
26737464
26737465
26737467
26737469
26737471
26737472
26737475
26737479
26737480
26737483
26737484
26737486
26737488
26737493
26737498
26737500
26737501
26737504
26737505
26737506
26737507
26737509
26737511
26737513
26737514
26737527
26737529
26737530
26737533
26737534
26737537
26737540
26737541
26737543
26737545
26737546
26737547
26737549
26737552
26737554
26737565
26737574
26737578
26737582
26737583
26737585
26737586
26737587
26737590
26737593
26737597
26737600
26737607
26737611
26737616
26737619
26737622
26737632
26737633
26737639
26737653
26737655
26737656
26737661
26737663
26737672
26737674
26737676
26737677
26737683
26737690
26737691
26737692
26737694
26737695
26737696
26737701
26737705
26737711
26737714
26737720
26737721
26737726
26737729
26737731
26737735
26737736
26737738
26737742
26737743
26737746
26737754
26737756
26737760
26737761
26737762
26737763
26737765
26737766
26737767
26737769
26737771
26737774
26737776
26737777
26737779
26737782
26737783
26737785
26737788
26737789
26737792
26737795
26737796
26737799
26737802
26737805
26737806
26737808
26737810
26737813
26737815
26737817
26737820
26737823
26737825
26737826
26737833
26737843
26737847
26737850
26737856
26737859
26737862
26737866
26737871
26737874
26737877
26737880
26737882
26737884
26737886
26737887
26737892
26737896
26737898
26737901
26737903
26737906
26737907
26737908
26737909
26737911
26737912
26737914
26737915
26737917
26737920
26737922
26737924
26737925
26737926
26737927
26737928
26737929
26737930
26737941
26737944
26737946
26737948
26737950
26737952
26737953
26737955
26737957
26737958
26737959
26737961
26737964
26737966
26737967
26737968
26737970
26737972
26737978
26737980
26737981
26737983
26737984
26737987
26737988
26737998
26737999
26738000
26738001
26738002
26738004
26738005
26738006
26738007
26738008
26738012
26738013
26738018
26738019
26738026
26738029
26738030
26738031
26738032
26738033
26738034
26738043
26738045
26738046
26738068
26738070
26738098
26738102
26738104
26738107
26738117
26738120
26738125
26738126
26738128
26738129
26738131
26738132
26738134
26738135
26738137
26738138
26738139
26738141
26738142
26738144
26738145
26738147
26738148
26738150
26738151
26738153
26738154
26738157
26738160
26738162
26738167
26738169
26738172
26738174
26738177
26738178
26738179
26738180
26738181
26738182
26738183
26738184
26738185
26738186
26738187
26738188
26738189
26738191
26738192
26738193
26738201
26738202
26738203
26738205
26738206
26738207
26738209
26738212
26738213
26738215
26738216
26738219
26738220
26738221
26738222
26738224
26738225
26738226
26738227
26738229
26738230
26738231
26738235
26738237
26738239
26738241
26750100
26750101
26750103
26750105
26750108
26750110
26750112
26750116
26750122
26750127
26750128
26750130
26750131
26750138
26750139
26750143
26750144
26750149
26750150
26750151
26750155
26750157
26750161
26750162
26750163
26750164
26750168
26750174
26750176
26750178
26750181
26750182
26750183
26750185
26750189
26750192
26750196
26750199
26750201
26750204
26750205
26750212
26750213
26750216
26750218
26750220
26750223
26750224
26750227
26750228
26750231
26750232
26750233
26750235
26750237
26750242
26750246
26750248
26750250
26750264
26750265
26750266
26750268
26750269
26750270
26750271
26750274
26750275
26750279
26750280
26750282
26750283
26750286
26750287
26750288
26750289
26750290
26750291
26750292
26750295
26750297
26750301
26750302
26750306
26750309
26750311
26750312
26750315
26750316
26750317
26750318
26750319
26750321
26750328
26750331
26750333
26750334
26750339
26750341
26750346
26750347
26750349
26750350
26750352
26750353
26750354
26750362
26750364
26750367
26750368
26750369
26750371
26750372
26750373
26750374
26750376
26750377
26750378
26750379
26750380
26750381
26750382
26750384
26750385
26750386
26750388
26750389
26750390
26750391
26750397
26750399
26750401
26750403
26750404
26750406
26750407
26750412
26750415
26750417
26750420
26750421
26750424
26750425
26750426
26750429
26750431
26750432
26750435
26750437
26750442
26750446
26750447
26750448
26750449
26750450
26750451
26750454
26750456
26750460
26750464
26750471
26750472
26750473
26750474
26750475
26750476
26750479
26750480
26750482
26750484
26750486
26750487
26750488
26750491
26750493
26750494
26750495
26750496
26750498
26750499
26750502
26750507
26750509
26750510
26750511
26750515
26750518
26750520
26750521
26750522
26750526
26750528
26750529
26750531
26750533
26750536
26750537
26750539
26750542
26750546
26750548
26750552
26750554
26750555
26750557
26750561
26750564
26750566
26750568
26750569
26750573
26750576
26750579
26750586
26750587
26750588
26750591
26750592
26750596
26750598
26750601
26750602
26750606
26750608
26750611
26750620
26750624
26750626
26750627
26750631
26750633
26750634
26750636
26750637
26750638
26750640
26750641
26750648
26750650
26750653
26750664
26750666
26750667
26750669
26750672
26750675
26750680
26750682
26750683
26750691
26750693
26750694
26750695
26750698
26750703
26750712
29195900
29195901
29195905
29195907
29195908
29195909
29195914
29195917
29195920
29195923
29195926
29195927
29195928
29195929
29195931
29195933
29195934
29195935
29195936
29195937
29195938
29195950
29195953
29195954
29195956
29195957
29195959
29195960
29195966
29195967
29195969
29195970
29195976
29195977
29195979
29195980
29195981
29195982
29195983
29195989
29195990
29195991
29195992
29195993
29195995
29195998
29196000
29196002
29196006
29196010
29196015
29196016
29196017
29196019
29196020
29196024
29196025
29196027
29196030
29196031
29196036
29196038
29196039
29196040
29196042
29196043
29196044
29196045
29196047
29196048
29196050
29196053
29196054
29196055
29196058
29196060
29196062
29196064
29196065
29196068
29196070
29196072
29196077
29196078
29196081
29196082
29196084
29196088
29196089
29196091
29196092
29196093
29196094
29196096
29196097
29196098
29196102
29196104
29196106
29196108
29196111
29196117
29196123
29196124
29196125
29196126
29196127
29196128
29196131
29196132
29196136
29196137
29196139
29196140
29196142
29196149
29196150
29196156
29196158
29196159
29196160
29196164
29196165
29196166
29196167
29196169
29196171
29196173
29196178
29196179
29196181
29196182
29196183
29196184
29196186
29196188
29196190
29196191
29196193
29196196
29196198
29196199
29196201
29196202
29196203
29196204
29196205
29196208
29196209
29196211
29196213
29196214
29196218
29196219
29196220
29196221
29196227
29196229
29196231
29196235
29196237
29196241
29196242
29196245
29196250
29196251
29196252
29196254
29196256
29196257
29196259
29196260
29196269
29196271
29196272
29196274
29196275
29196276
29196279
29196280
29196281
29196282
29196283
29196284
29196287
29196292
29196293
29196297
29196299
29196310
29196311
29196314
29196316
29196327
29196330
29196331
29211816
29211818
29211820
29211821
29211822
29211823
29211825
29211827
29211830
29211834
29211839
29211841
29211843
29211846
29211848
29211851
29211853
29211854
29211855
29211857
29211858
29211860
29211862
29211866
29211869
29211872
29211876
29211885
29211888
29211891
29211894
29211896
29211899
29211900
29211901
29211902
29211903
29211904
29211910
29211911
29211912
29211913
29211918
29211919
29211928
29211936
29211941
29211944
29211948
29211951
29211952
29211955
29211956
29211957
29211958
29211963
29211966
29211969
29211973
29211977
29211980
29211983
29211984
29211987
29211991
29211994
29211996
29211997
29212001
29212003
29212004
29212007
29212008
29212011
29212012
29212015
29212016
29212021
29212022
29212027
29212034
29212036
29212038
29212039
29212040
29212047
29212051
29212052
29212056
29212064
29214632
29214633
29214636
29214637
29214640
29214641
29214642
29214643
29214644
29214645
29214647
29214648
29214650
29214653
29214654
29214655
29214656
29214657
29214661
29214662
29214663
29214667
29214677
29214678
29214679
29214680
29214682
29214683
29214684
29214685
29214694
29214695
29214696
29214699
29214701
29214703
29214706
29214710
29214714
29214717
29214720
29214726
29214727
29214728
29214729
29214731
29214740
29214742
29214743
29214750
29214752
29214753
29214754
29214761
29214765
29214766
29214768
29214769
29214772
38671649
38671651
38671654
38671657
38671660
38671672
38671676
38671677
38671680
38671681
38671685
38671688
38671692
38671693
38671694
38671696
38671697
38671698
38671700
38671701
38671702
38671703
38671704
38671707
38671711
38671712
38671713
38671714
38671717
38671718
38671721
38671722
38671725
38671728
38671729
38671730
38671731
38671732
38671735
38671736
38671739
38671741
38671743
38671747
38671749
38671752
38671754
38671759
38671761
38671764
38671765
38671766
38671770
38671771
38671773
38671774
38671775
38671776
38671778
38671779
38671781
38671782
38671783
38671784
38671790
38671792
38671793
38671794
38671796
38671798
38671806
38671807
38671808
38671809
38671810
38671812
38671813
38671814
38671816
38671817
38671821
38671823
38671824
38671825
38671827
38671829
38671834
38671835
38671840
38671841
38671843
38671845
38671848
38671849
38671850
38671852
46484600
46484601
46484604
46484605
46484606
46484611
46484615
46484616
46484619
46484620
46484628
46484641
46484644
46484651
46484652
46484653
46484658
46484660
46484663
46484664
46484665
46484671
46484674
46484680
46484684
46484685
46484691
46484697
46484717
46484718
46484720
46484721
46484724
46484726
46484727
46484732
46484736
46484739
46484741
46484750
46484751
46484753
46484754
46484756
46484757
46484758
46484760
46484761
46484762
46484763
46484764
46484765
46484767
46484768
46484769
46484770
46484771
46484774
46484778
46484779
46484783
46484785
46484786
46484787
46484788
46484789
46484790
46484791
46484792
46484793
46484794
46484795
46484796
46484798
46484799
46484810
46484811
46484815
46484819
46484820
46484821
46484822
46484823
46484824
46484826
46484829
46484835
46484838
46484851
46484855
46484856
46484858
46484860
46484861
46484863
46484864
46484866
46484880
46484882
46484883
46484884
46484885
46484886
46484887
46484888
46484889
46484890
46484894
46484898
46484900
46484901
46484905
46484906
46484907
46484913
46484914
46484915
46488068
46488072
46488073
46488077
46488085
46488087
46488089
46488100
46488106
46488115
46488116
46488117
46488118
46488119
46488120
46488121
46488122
46488123
46488126
46488127
46488131
46488132
46488136
46488141
46488142
46488147
46488148
46488151
46488152
46488154
46488156
46488158
46488160
46488162
46488165
46488166
46488167
46488168
46488171
46488172
46488173
46488174
46488175
46488177
46488182
46488185
46488188
46488191
46488194
46488196
46488202
46488205
46488211
46488222
46488223
46488225
46488226
46488228
46488229
46488231
46488232
46488234
46488235
46488236
46488238
46488240
46488242
46488245
46488251
46488259
46488263
46488265
46488271
46488273
46488275
46488280
46488288
46488289
46488292
46488294
46488295
46488296
46488300
46488301
46488304
46488305
46488308
46488311
46488312
46488314
46488315
46488317
46488319
46488324
46488330
46488331
46488332
46490902
46490903
46490906
46490907
46490919
46490920
46490922
46490923
46490924
46490926
46490927
46490928
46490932
46490936
46490950
46490952
46490954
46490962
46490966
46490969
46490973
46490974
46490975
46490977
46490978
46490979
46490983
46490985
46490987
46490988
46490990
46490995
46490997
46490998
46491003
46491006
46491008
46491010
46491012
46491013
46491014
46491023
46491024
46491027
46491028
46491035
46491036
46491037
46491044
46491045
46491056
46491057
46491060
46491061
46491063
46491065
46491073
46491074
46491080
46491082
46491085
46491087
46491089
46491091
46491092
46491093
46491098
46491100
46491101
46491103
46491104
46491105
46491107
46491110
46491113
46491116
46491118
46491121
46491124
46491128
46493466
46493470
46493476
46493479
46493480
46493485
46493486
46493487
46493488
46493491
46493492
46493493
46493495
46493497
46493500
46493503
46493506
46493509
46493512
46493513
46493516
46493526
46493527
46493528
46493530
46493541
46493544
46493545
46493546
46493548
46493549
46493550
46493553
46493557
46493559
46493561
46493564
46493567
46493568
46493569
46493574
46499890
46499891
46499892
46499893
46499895
46499907
46499908
46499912
46499913
46499916
46499920
46499921
46499926
46499927
46499928
46499929
46499930
46499931
46499933
46499934
46499939
46499943
46499946
46499952
46499957
46499960
46499963
46499966
46499967
46499969
46499973
46499976
46499979
46499987
46499988
46499989
46499990
46499994
46499995
46499996
46499997
46500001
46500004
46500007
46500009
46500010
46500014
46500017
46500019
46500020
46500022
46500024
46500025
46500027
46504142
46504144
46504145
46504146
46504148
46504149
46504150
46504152
46504153
46504154
46504156
46504157
46504158
46504159
46504164
46504165
46504167
46504170
46504172
46504173
46504182
46504183
46504185
46504186
46504187
46504188
46504199
46504202
46504203
46504209
46504210
46504213
46504218
46504224
46504229
46504233
46504235
46504236
46504238
46504241
46504242
46504244
46504246
46504250
46504251
46504255
46504256
46504258
46504263
46504264
46504265
46504266
46504270
46504271
46504273
46504274
46504277
46504280
46504282
46504283
46504284
46504287
46504292
46504294
46504296
46504298
46504300
46504301
46504302
46504305
46504307
46504310
46504311
46504312
46504314
46504316
46504317
46504319
46504320
46504321
46504323
46504324
46504325
46504335
46504336
46504349
46504352
46504355
46504357
46504359
46504360
46504362
46504363
46504364
46504369
46504375
46504377
46504378
46504380
46504381
46504382
46504383
46504384
46504385
46504391
46504394
46504395
46504397
46504399
46504400
46504402
46504403
46504404
46504405
46504406
46504412
46504421
46504422
46504426
46504428
46504431
46504436
46525492
46525498
46525501
46525502
46525503
46525505
46525511
46525514
46525517
46525518
46525519
46525520
46525521
46525529
46525533
46525535
46525537
46525539
46525541
46525543
46525545
46525549
46525551
46525553
46525555
46525563
46525564
46525567
46525569
46525572
46525573
46525578
46525585
46525586
46525587
46525588
46525590
46525592
46525594
46525596
46525598
46525604
46525606
46525608
46525610
46525612
46525614
46525615
46525618
46525620
46525621
46525624
46525625
46525629
46525634
46525637
46525640
46525642
46525646
46525648
46525651
46525653
46525655
46525657
46525658
46525661
46525663
46525665
46525671
46525675
46525676
46525677
46525680
46525684
46525687
46525690
46525691
46525695
46525697
46525700
46525701
46525710
46525711
46525714
46525738
46530258
46530261
46530262
46530263
46530266
46530267
46530268
46530270
46530271
46530272
46530273
46530274
46530276
46530280
46530284
46530285
46530291
46530293
46530295
46530296
46530300
46530302
46530308
46530309
46530312
46530316
46530321
46530322
46530325
46530328
46530330
46530332
46530336
46530340
46530341
46530346
46530350
46530354
46530357
46530360
46530363
46530366
46530371
46530375
46530376
46530380
46530384
46530389
46530394
46530397
46530398
46530402
46530403
46530404
46530405
46530406
46530407
46530408
46530411
46530414
46530417
46530418
46530420
46530422
46530425
46530426
46530428
46530435
47169869
47169871
47169875
47169883
47169884
47169885
47169886
47169887
47169888
47169893
47169896
47169899
47169908
47169914
47169915
47169916
47169917
47169918
47169919
47169920
47169921
47169922
47169923
47169927
47169928
47169929
47169930
47169931
47169932
47169933
47169934
47169935
47169937
47169938
47169939
47169940
47169941
47169942
47169945
47169946
47169947
47169949
47169950
47169952
47169953
47169954
47169956
47169957
47169958
47169959
47169962
47169963
47169965
47169966
47169967
47169968
47169969
47169972
47169973
47169975
47169979
47169982
47169989
47169992
47169993
47169994
47169996
47169997
47169998
47169999
47170000
47170001
47170002
47170007
47170008
47170009
47170010
47170012
47170018
47170021
47170023
47170024
47170025
47170026
47170027
47170029
47170030
47170033
47170034
47170035
47170036
47170037
47170038
47170039
47170041
47170043
47170046
47170054
47170055
47170056
47170057
47170058
47170061
47170067
47170069
47170072
47211575
47211578
47211581
47211584
47211587
47211589
47211596
47211599
47211600
47211605
47211610
47211611
47211613
47211616
47211621
47211625
47211630
47211659
47211660
47211662
47211664
47211667
47211668
47211672
47211673
47211676
47211677
47211679
47211680
47211681
47211683
47211684
47211693
47211694
47211697
47211700
47211702
47211709
47211711
47211712
47211715
47211717
47211718
47211719
47211721
47211723
47211725
47211726
47211728
47211734
47211737
47211738
47211745
47211747
47211748
47211749
47211752
47211753
47211758
47211759
47211760
47211762
47211766
48409650
48409651
48409654
48409655
48409658
48409659
48409660
48409664
48409665
48409667
48409668
48409669
48409670
48409671
48409676
48409677
48409678
48409686
48409690
48409691
48409694
48409695
48409698
48409701
48409702
48409704
48409705
48409707
48409712
48409715
48409716
48409721
48409722
48409727
48409728
48409732
48409733
48409734
48409735
48409736
48409737
48409739
48409744
48409748
48409750
48409752
48409756
48409758
48409760
48409761
48409763
48409769
48409772
48409773
48409774
48409776
48409777
48409780
48409788
48409791
48409794
48409797
48409798
48409799
48409801
48409802
48409803
48409810
48409813
48409814
48409815
48409820
48409821
48409822
48409825
48409828
48409835
48409836
48409839
48409841
48409844
48409845
48409852
48409855
48409856
48409857
48409858
48409860
48409861
48409865
48409868
48409871
48409879
48409880
48409882
48409885
48409886
48409887
48409888
48409901
48426071
48426076
48426077
48426078
48426084
48426085
48426087
48426088
48426091
48426094
48426099
48426102
48426106
48426108
48426109
48426110
48426111
48426117
48426121
48426123
48426124
48426125
48426126
48426127
48426129
48426130
48426131
48426132
48426133
48426134
48426138
48426139
48426140
48426143
48426144
48426145
48426146
48426155
48426156
48426159
48426161
48426162
48426165
48426168
48426169
48426171
48426174
48426175
48426177
48426178
48426179
48426185
48426186
48426187
48426211
48426213
48426214
48426216
48426217
48426219
48426220
48426221
48426225
48426226
48426227
48426229
48426230
48426233
48426234
48426235
48426239
48426243
48426249
48426250
48426252
49635550
49635552
49635556
49635561
49635562
49635568
49635571
49635572
49635577
49635579
49635581
49635584
49635587
49635588
49635590
49635591
49635592
49635595
49635598
49635600
49635605
49635607
49635611
49635613
49635619
49635622
49635623
49635626
49635628
49635629
49635632
49635636
49635637
49635640
49635643
49635647
49635649
49635650
49635651
49635652
49635655
49635664
49635665
49635666
49635668
49635671
49635676
49649826
49649829
49649830
49649837
49649838
49649840
49649845
49649847
49649849
49649850
49649859
49649861
49649862
49649863
49649865
49649866
49649867
49649869
49649870
49649872
49649874
49649876
49649877
49649879
49649880
49649882
49649883
49649884
49649886
49649891
49649893
49649895
49649896
49649897
49649899
49649901
49649907
49649911
49649912
49649915
49649920
49649923
49649925
49649927
49649928
49649929
49649930
49649931
49649933
49649935
49649937
49649939
49649945
49649949
49649951
49649954
49649956
49649958
49649959
49649960
49649962
49649966
49649969
49649974
49649975
49649978
49649981
49649982
49649983
49649984
49649985
49649986
49649988
49649989
49649993
49649998
49649999
49650002
49650003
49650005
49655247
49655249
49655251
49655254
49655255
49655256
49655257
49655258
49655259
49655260
49655261
49655262
49655263
49655264
49655268
49655269
49655270
49655271
49655272
49655274
49655285
49655286
49655289
49655293
49655297
49655301
49655307
49655313
49655318
49655319
49655320
49655321
49655322
49655323
49655324
49655325
49655326
49655327
49655328
49655331
49655333
49655337
49655339
49655340
49655341
49655342
49655343
49655344
49655345
49655346
49655347
49655348
49655349
49655350
49655351
49655352
49655353
49655354
49655355
49655356
49655357
49655358
49655359
49655360
49655362
49655364
49655367
49655368
49655369
49655370
49655371
49655373
49655376
49655378
49655380
49655382
49655384
49655386
49655388
49655390
49655392
49655394
49655396
49655398
49655400
49655403
49655406
49655409
49655412
49655415
49655417
49655418
49655419
49655420
49655423
49655428
49655431
49655432
49655434
49655435
49655438
49655440
49655445
49655446
49655447
49655449
49655451
49655457
49655459
49655460
49655463
49655469
49655476
49655486
49655487
49655489
49655490
49655491
49655493
49655494
49655495
49655496
49655499
49655500
49655501
49655506
49655507
49655513
49655516
49655519
49655520
49655521
49655523
49655525
49655526
49655528
49655529
49655531
49655534
49655535
49655536
49655538
49655540
49655543
49655549
49655553
49655554
49655555
49655556
49655557
49655559
49655560
49655565
49655566
49655567
49655568
49655570
49655572
49655580
49655582
49658311
49658313
49658316
49658320
49658322
49658323
49658324
49658325
49658328
49658330
49658333
49658338
49658339
49658340
49658343
49658344
49658349
49658351
49658354
49658360
49658367
49658375
49658377
49658378
49658379
49658380
49658382
49658383
49658384
49658385
49658386
49658387
49658388
49658391
49658393
49658394
49658396
49658397
49658399
49658400
49658402
49658404
49658405
49658406
49658407
49658408
49658411
49658415
49658417
49658422
49658423
49658425
49658426
49658429
49658433
49658436
49658441
49658446
49658450
49658453
49658456
49658459
49658460
49658461
49658463
49658468
49658473
49658474
49658475
49658476
49658478
49658480
49658481
49658491
49658495
49658497
49658499
49658501
49658502
49658503
49658506
49658509
49658519
49658521
49658529
49658534
49658537
49658542
49658544
49658545
49658548
49658550
49658556
49658559
49658563
49658564
49661377
49661378
49661380
49661381
49661382
49661383
49661385
49661386
49661387
49661411
49661414
49661415
49661416
49661423
49661424
49661425
49661426
49661427
49661428
49661429
49661430
49661431
49661432
49661433
49661434
49661435
49661436
49661437
49661438
49661439
49661440
49661441
49661442
49661443
49661444
49661445
49661446
49661447
49661448
49661449
49661450
49661451
49661452
49661453
49661454
49661455
49661456
49661457
49661458
49661459
49661460
49661461
49661462
49661468
49661472
49661478
49661483
49661489
49661490
49661493
49661494
49661496
49661497
49661499
49661500
49661502
49661505
49661507
49661511
49661512
49661513
49661515
49661516
49661517
49661518
49661519
49661525
49661526
49661527
49661528
49661529
49661532
49661534
49661536
49661538
49661543
49661544
49661547
49661549
49661550
49661552
49661558
49661563
49661566
49661570
49661574
49661585
49661589
49661594
49661610
49661611
49661612
49661614
49661615
49661617
49661618
49661619
49661620
49661622
49661624
49661625
49661627
49661628
49661629
49661631
49661632
49661633
49661635
49661636
49661637
49661639
49661641
49661642
49661644
49661649
49661664
49661665
49661667
49661668
49661670
49661672
49661673
49661674
49661678
49661679
49661680
49661683
49661685
49661690
49661694
49661695
49661696
49661697
49661699
49661700
49661703
49661705
49661706
49661707
49661708
49661711
49661712
49661713
49661714
49661717
49661718
49661721
49661731
49661732
49661733
49661736
49661743
49661745
49661747
49661748
49661751
49661752
49661755
49661756
49661757
49661758
49661763
49661768
49681263
49681265
49681266
49681267
49681269
49681270
49681278
49681279
49681282
49681287
49681289
49681291
49681292
49681294
49681297
49681300
49681303
49681310
49681311
49681312
49681314
49681315
49681319
49681321
49681323
49681327
49681329
49681334
49681337
49681340
49681341
49681342
49681344
49681345
49681350
49681351
49681352
49681353
49681354
49681355
49681357
49681358
49681359
49681362
49681365
49681366
49681370
49681376
49681377
49681380
49681383
49681387
49681389
49681394
49681396
49681397
49681398
49681399
49681400
49681401
49681402
49681406
49681416
49681417
49681426
49681429
49681430
49681432
49681433
49681438
49681439
49681441
49681443
49681445
49681447
49681448
49681449
49681452
49681453
49681454
49681456
49681459
49681463
49681466
49681467
49681468
49681469
49681470
49681471
49681472
49681475
49681477
49681481
49681482
49681483
49681485
49681486
49681487
49681488
49681491
49681493
49681494
49681497
49681499
49681501
49681503
49681504
49681505
49681512
49681513
49681517
49681518
49681520
49681521
49681524
49681526
49681527
49681528
49681529
49681531
49681533
49681534
49681535
49681536
49684303
49684306
49684308
49684310
49684312
49684314
49684316
49684317
49684319
49684320
49684325
49684326
49684328
49684329
49684334
49684336
49684338
49684340
49684343
49684347
49684348
49684349
49684350
49684351
49684354
49684356
49684363
49684366
49684368
49684369
49684370
49684371
49684372
49684374
49684375
49684376
49684377
49684378
49684379
49684380
49684381
49684382
49684398
49684401
49684402
49684403
49684404
49684405
49684409
49684416
49684417
49684419
49684443
49684446
49684448
49684449
49684450
49684452
49684455
49684456
49684461
49684462
49684463
49684465
49684467
49684469
49684475
49684476
49684478
49684486
49684492
49689472
49689478
49689479
49689481
49689482
49689484
49689486
49689487
49689491
49689492
49689495
49689501
49689504
49689507
49689510
49689511
49689513
49689514
49689515
49689516
49689519
49689520
49689524
49689526
49689530
49689532
49689537
49689541
49689544
49689545
49689549
49689552
49689554
49689556
49689558
49689560
49689562
49689567
49689571
49689572
49689573
49689576
49689577
49689578
49689581
49689582
49689583
49689587
49689601
49689603
49689604
49689615
49689616
49689621
49689623
49689624
49689625
49689627
49689629
49689633
49689635
49689636
49689637
49689642
49689648
49689650
49689655
49689657
49689658
49689680
49689686
49689687
49689689
49689690
49689691
49689692
49689693
49689694
49689700
49689702
49689703
49689704
49689705
49689706
49689707
49689710
49689712
49689713
49689714
49689715
49689716
49689717
49689720
49689721
49689728
49689731
49689733
49689734
49689736
49689743
49689746
49689749
49689750
49689751
49689765
49689766
49689767
49689773
49689774
49689775
49689777
49689778
49689779
49689785
49689786
49689787
49689810
49689811
49689813
49689814
49689815
49689822
49689825
49689829
49689834
49689838
49689841
49689846
49689847
49689849
49689851
49689853
49689854
49689856
49689858
49689860
49689862
49689865
49689866
49689868
49689875
49689877
49689878
49693204
49693205
49693210
49693213
49693215
49693216
49693218
49693221
49693222
49693224
49693225
49693226
49693228
49693229
49693230
49693231
49693232
49693235
49693242
49693243
49693244
49693246
49693248
49693249
49693251
49693256
49693258
49693259
49693262
49693263
49693267
49693269
49693271
49693272
49693273
49693276
49693279
49693281
49693286
49693287
49693289
49693290
49693291
49693293
49693295
49693297
49693301
49693302
49693307
49693309
49693310
49693312
49693314
49693315
49693316
49693318
49693320
49693321
49693322
49693324
49693326
49693328
49693329
49693330
49693331
49693332
49693333
49693335
49693336
49693337
49693338
49693343
49693351
49693359
49693360
49693361
49693363
49693364
49693367
49693368
49693371
49693374
49693376
49693378
49693381
49693384
49693391
49693394
49693396
49693401
49693403
49693407
49693410
49693411
49693415
49693421
49693424
49693427
49703243
49703248
49703250
49703252
49703254
49703255
49703256
49703257
49703265
49703268
49703269
49703272
49703273
49703274
49703276
49703278
49703279
49703280
49703283
49703284
49703285
49703286
49703288
49703292
49703293
49703295
49703304
49703305
49703310
49703316
49703317
49703318
49703322
49703323
49703324
49703325
49703327
49703328
49703329
49703330
49703331
49703333
49703334
49703335
49703336
49703338
49703339
49703341
49703342
49703343
49703344
49703345
49703346
49703349
49703350
49703351
49703352
49703353
49703355
49703356
49703357
49703358
49703365
49703366
49703367
49703368
49703369
49703370
49703371
49703382
49703385
49703388
49703389
49703390
49703391
49703392
49703393
49703394
49703395
49703396
49703397
49703398
49703399
49703400
49703403
49703405
49703410
49703412
49703413
49703414
49703422
49703423
49703424
49703428
49703429
49703431
49703433
49703881
49703885
49703890
49703891
49703893
49703894
49703895
49703896
49703897
49703898
49703899
49703905
49703908
49703909
49703911
49703912
49703917
49703918
49703920
49703922
49703923
49703924
49703926
49703929
49703930
49703936
49703939
49703941
49703942
49703950
49703953
49703954
49703956
49703960
49703961
49703962
49703963
49703964
49703965
49703967
49703968
49703969
49703970
49703971
49703974
49703980
49703983
49703985
49703987
49703988
49703991
49703992
49703994
49703995
49703996
49703997
49703998
49704001
49704008
49704012
49704019
49704022
49704029
49704030
49704031
49704032
49737829
49737831
49737836
49737837
49737838
49737845
49737846
49737847
49737850
49737854
49737855
49737860
49737864
49737865
49737866
49737867
49737870
49737871
49737872
49737873
49737874
49737875
49737878
49737882
49737885
49737887
49737893
49737896
49737897
49737909
49737910
49737913
49737915
49737920
49737921
49737922
49737925
49737927
49737928
49737938
49737939
49737943
49737952
49737956
49737958
49737964
49737965
49737972
49737975
49737977
49737980
49737981
49737983
49737988
49737995
49737996
49737997
49737998
49738000
49738014
49738083
49738084
49738085
49738087
49738089
49738093
49738102
49738104
49738106
49738107
49738110
49738113
49738115
49738118
49738121
49738124
49738125
49738126
49738127
49738138
49742919
49742920
49742921
49742923
49742924
49742925
49742926
49742929
49742930
49742931
49742932
49742934
49742938
49742939
49742944
49742946
49742947
49742950
49742953
49742954
49742955
49742956
49742957
49742961
49742963
49742964
49742965
49742966
49742967
49742968
49742969
49742974
49742977
49742979
49742980
49742981
49742984
49742987
49742991
49742994
49742995
49742998
49743000
49743002
49743005
49743006
49743007
49743008
49743009
49743010
49743011
49743012
49743013
49743014
49743015
49743019
49743021
49743022
49743024
49743025
49743027
49743028
49743030
49743031
49743032
49743033
49743034
49743039
49743040
49743041
49743042
49743046
49743047
49743050
49743051
49743053
49743054
49743057
49743062
49743064
49743065
49743067
49743068
49743069
49743070
49743071
49743072
49743073
49743074
49743076
49743080
49743085
49743088
49743093
49743095
49743096
49743097
49743099
49743103
49743105
49743108
49743109
49743110
49743111
49743113
49743121
49743126
49743127
49743132
49743134
49743136
49743141
49743143
49743147
49743148
49743150
49746466
49746473
49746475
49746478
49746480
49746483
49746484
49746485
49746488
49746489
49746490
49746491
49746492
49746493
49746494
49746499
49746500
49746504
49746508
49746509
49746510
49746513
49746514
49746516
49746518
49746519
49746520
49746521
49746522
49746523
49746525
49746526
49746528
49746538
49746539
49746540
49746541
49746551
49746560
49746563
49746564
49746569
49746573
49746577
49746583
49746584
49746587
49746589
49746591
49746593
49746595
49746599
49746602
49746605
49746608
49746610
49746612
49746614
49746617
49746618
49754870
49754874
49754876
49754877
49754879
49754880
49754881
49754882
49754884
49754885
49754889
49754890
49754896
49754900
49754902
49754904
49754906
49754908
49754910
49754912
49754914
49754917
49754918
49754919
49754920
49754922
49754924
49754927
49754931
49754932
49754934
49754935
49754937
49754938
49754939
49754940
49754941
49754942
49754945
49754946
49754947
49754951
49754952
49754953
49754958
49754959
49754960
49754961
49754963
49754965
49754967
49754968
49754969
49754971
49754972
49754973
49754975
49754980
49754981
49754983
49754985
49754987
49754988
49754989
49754991
49754994
49754999
49755000
49755001
49755004
49755006
49755007
49755008
49755011
49755015
49755017
49755018
49755024
49755026
49755030
49755031
49755038
49755043
49755044
49786800
49786810
49786815
49786818
49786819
49786821
49786826
49786828
49786830
49786832
49786837
49786839
49786840
49786850
49786852
49786858
49786859
49786860
49786862
49786869
49786875
49786876
49786877
49786878
49786879
49786882
49786885
49786887
49786890
49786891
49786894
49786895
49786898
49786899
49786902
49786903
49786906
49786910
49786911
49786912
49786914
49786915
49786916
49786918
49786919
49786920
49786923
49786925
49786926
49786928
49786930
49786931
49786932
49786933
49786934
49786935
49786936
49786937
49786938
49786940
49786941
49786944
49786945
49786946
49786949
49786950
49786952
49786953
49786957
49829434
49829439
49829442
49829443
49829445
49829446
49829450
49829452
49829455
49829456
49829461
49829464
49829467
49829470
49829471
49829472
49829473
49829475
49829482
49829485
49829489
49829492
49829494
49829497
49829500
49829503
49829506
49829508
49829511
49829513
49829516
49829518
49829519
49829523
49829524
49829525
49829527
49829528
49829529
49829530
49829531
49829532
49829534
49829535
49829536
49829537
49829538
49829541
49829542
49829543
49829545
49829546
49829547
49829549
49829550
49829551
49829552
49829558
49829559
49829560
49829565
49829566
49829568
49829569
49829570
49829573
49829578
49829580
49829584
49829586
49829588
49829590
49829592
49829595
49829596
49829597
49829598
49829599
49829600
49829601
49829602
49829603
49829609
49829619
49829622
49829628
49829629
49829632
49829633
49829635
49829636
49829637
49829638
49829639
49829641
49829646
49829652
49829655
49829656
49829657
49829659
49829660
49853842
49853844
49853846
49853847
49853849
49853850
49853852
49853853
49853855
49853857
49853861
49853864
49853865
49853866
49853867
49853868
49853869
49853871
49853872
49853873
49853874
49853875
49853878
49853879
49853881
49853882
49853885
49853887
49853888
49853891
49853892
49853893
49853894
49853896
49853897
49853898
49853901
49853902
49853904
49853905
49853906
49853908
49853909
49853910
49853912
49853914
49853916
49853919
49853920
49853922
49853928
49853929
49853930
49853931
49853932
49853937
49853942
49853943
49853945
49853948
49853949
49853954
49853955
49853956
49853958
49853959
49853962
49853964
49853965
49853967
49853968
49853970
49853971
49853972
49853973
49853974
49853976
49853977
49853982
49853984
49853988
49853989
49853994
49853995
49853996
49853998
49854001
49854002
49854004
49854005
49854007
49854008
49854010
49854011
49854014
49854016
49854017
49854018
49854019
49854021
49854022
49854023
49854025
49854026
49854029
49854030
49854031
49854032
49854035
49854036
49854039
49854040
49854041
49854044
49854047
49854048
49854049
49854050
49854052
49854053
49854057
49854058
49854059
49854060
49854062
49854063
49854064
49854067
49854068
49854069
49854072
49854073
49854074
49854083
49854089
49854090
49854092
49854094
49854096
49854097
49854101
49854103
49854107
49854109
49854113
49854115
49854117
49854118
49854119
49854120
49854121
49854123
49854125
49854127
49854128
49854131
49854132
49854135
49854137
49854139
49854144
49854147
49854148
49854150
49854152
49854153
49854154
49854155
49854156
49854158
49854159
49854161
49854163
49854171
49854172
49854173
49854175
49854178
49854180
49854181
49854182
49854183
49854186
49854187
49854188
49854189
49854192
49854195
49854196
49854199
49854203
49903833
49903834
49903835
49903837
49903838
49903841
49903844
49903845
49903846
49903849
49903850
49903856
49903858
49903859
49903863
49903866
49903868
49903870
49903874
49903876
49903879
49903882
49903886
49903890
49903894
49903895
49903899
49903903
49903905
49903906
49903907
49903910
49903911
49903913
49903914
49903915
49903916
49903917
49903918
49903919
49903920
49903922
49903924
49903926
49903928
49903930
49903931
49903932
49903937
49903940
49903941
49903943
49903944
49903945
49903946
49903955
49903957
49903958
49903959
49903962
49903965
49903966
49903969
49903970
49903978
49903979
49903980
49903981
49903984
49903986
49903989
49904003
49904006
49904007
49904009
49904010
50080721
50080733
50080734
50080735
50080736
50080737
50080738
50080739
50080742
50080743
50080745
50080748
50080751
50080752
50080755
50080756
50080757
50080759
50080760
50080762
50080764
50080768
50080769
50080773
50080774
50080778
50080779
50080783
50080787
50080788
50080789
50080791
50080792
50080793
50080795
50080796
50080797
50080800
50080802
50080804
50080807
50080809
50080812
50080813
50080814
50080815
50080816
50080818
50080819
50080824
50080825
50080827
50080835
50080839
50080843
50080844
50080845
50080852
50080854
50080855
50080856
50080857
50080876
50080880
50080883
50086953
50086954
50086955
50086956
50086958
50086959
50086960
50086961
50086962
50086963
50086964
50086966
50086969
50086970
50086991
50086994
50086995
50086996
50086997
50086999
50087000
50087001
50087002
50087003
50087004
50087005
50087008
50087010
50087011
50087013
50087015
50087018
50087024
50087026
50087028
50087029
50087030
50087032
50087033
50087035
50087036
50087037
50087038
50087039
50087041
50087042
50087047
50087049
50087052
50087053
50087055
50087056
50087058
50087060
50087066
50087067
50087069
50087070
50087076
50087077
50087078
50087079
50087083
50087084
50087085
50087088
50087090
50087091
50087092
50087093
50087097
50087099
50087100
50087104
50087105
50087107
50087108
50087115
50087116
50087120
50087132
50087133
50087134
50087135
50087137
50087139
50087140
50087142
50087144
50087145
50087146
50087147
50087149
50087151
50087152
50087153
50087154
50087155
50087156
50087158
50087159
50087162
50087167
50087169
50087170
50087171
50087172
50087174
50087177
50087180
50087181
50092107
50092115
50092116
50092117
50092118
50092119
50092122
50092123
50092124
50092127
50092128
50092130
50092132
50092134
50092135
50092136
50092137
50092139
50092140
50092142
50092143
50092146
50092147
50092151
50092152
50092154
50092155
50092156
50092157
50092161
50092163
50092165
50092170
50092173
50092176
50092177
50092184
50092185
50092190
50092191
50092192
50092193
50092195
50092198
50092199
50092200
50092203
50092204
50092205
50092206
50092207
50092211
50092213
50092214
50092219
50092220
50092221
50092224
50092227
50092229
50092230
50092233
50092235
50092236
50092239
50092241
50092242
50092245
50092249
50092251
50092252
50092255
50092258
50092260
50092263
50092266
50092267
50092268
50092272
50092273
50092276
50092281
50092282
50092284
50092285
50092287
50092288
50092290
50092292
50092293
50092298
50092301
50092304
50096428
50096429
50096431
50096432
50096433
50096435
50096440
50096441
50096443
50096444
50096446
50096447
50096449
50096450
50096451
50096453
50096455
50096456
50096457
50096458
50096461
50096464
50096465
50096467
50096469
50096470
50096472
50096474
50096478
50096481
50096482
50096483
50096486
50096487
50096490
50096492
50096493
50096494
50096495
50096496
50096497
50096498
50096499
50096500
50096501
50096502
50096503
50096504
50096505
50096506
50096507
50096508
50096510
50096511
50096513
50096514
50096515
50096516
50096518
50096520
50096521
50096522
50096524
50096525
50096531
50096537
50096542
50096545
50096547
50096548
50096551
50096552
50096554
50096555
50096557
50096558
50096559
50096561
50096566
50096570
50096571
50096572
50096574
50096576
50096584
50096587
50096591
50096600
50096601
50096604
50096606
50096613
50096614
50096618
50096620
50096621
50096622
50096624
50096625
50096626
50096628
50096629
50096631
50096632
50096634
50096635
50096636
50096638
50096639
50096644
50096662
50096667
50096671
50096672
50096675
50096676
50096679
50096680
50096685
50096686
50096688
50096694
50126371
50126372
50126373
50126379
50126383
50126386
50126390
50126391
50126392
50126393
50126394
50126397
50126404
50126418
50126420
50126421
50126422
50126424
50126428
50126431
50126432
50126434
50126454
50126456
50126458
50126460
50126462
50126464
50126466
50126468
50126470
50126477
50126478
50126479
50126481
50126487
50126488
50126489
50126490
50126492
50126493
50126496
50126497
50126503
50126504
50126507
50126512
50126513
50126515
50126516
50126519
50126520
50126521
50126523
50126525
50126526
50126528
50126530
50126538
50126541
50126544
50126545
50126549
50126559
50126560
50126564
50126566
50126567
50126568
50126569
50126571
50126572
50130532
50130535
50130536
50130546
50130548
50130552
50130555
50130556
50130559
50130561
50130563
50130564
50130565
50130566
50130567
50130568
50130571
50130572
50130574
50130575
50130576
50130579
50130581
50130584
50130587
50130588
50130590
50130591
50130592
50130593
50130594
50130595
50130607
50130609
50130611
50130612
50130613
50130614
50130616
50130617
50130618
50130619
50130620
50130621
50130623
50130630
50130633
50130634
50130636
50130639
50130642
50130643
50130645
50130646
50130647
50130648
50130649
50130650
50130651
50130652
50130653
50130654
50130655
50130657
50130658
50130659
50130661
50130662
50130666
50130670
50130672
50130675
50130679
50130683
50130686
50130687
50130688
50130689
50130690
50130691
50130692
50130693
50130694
50130701
50130702
50130704
50130706
50130709
50130710
50130711
50130714
50130715
50130718
50130725
50130735
50130737
50130739
50135481
50135482
50135484
50135485
50135486
50135490
50135494
50135495
50135497
50135498
50135501
50135503
50135505
50135511
50135513
50135514
50135515
50135516
50135517
50135521
50135522
50135523
50135525
50135526
50135529
50135543
50135544
50135545
50135546
50135547
50135548
50135549
50135551
50135554
50135556
50135557
50135563
50135565
50135566
50135567
50135569
50135573
50135578
50135579
50135580
50135581
50135582
50135583
50135584
50135586
50135588
50135590
50135592
50135594
50135599
50135603
50135608
50135612
50135614
50135616
50135618
50135619
50135621
50135623
50135624
50135625
50135627
50135628
50135630
50135631
50135633
50135634
50135637
50135638
50135639
50135641
50135647
50135661
50135665
50135667
50135670
50135671
50135673
50135678
50135680
50135681
50139469
50139472
50139481
50139484
50139486
50139488
50139498
50139500
50139502
50139510
50139512
50139513
50139514
50139516
50139518
50139521
50139522
50139524
50139527
50139528
50139530
50139531
50139533
50139535
50139537
50139539
50139540
50139542
50139544
50139546
50139548
50139550
50139552
50139553
50139555
50139557
50139559
50139561
50139563
50139565
50139570
50139580
50139581
50139582
50139583
50139584
50139585
50139586
50139589
50139595
50139596
50139599
50139605
50139607
50139608
50139609
50139611
50139613
50139615
50139623
50139624
50139625
50139630
50139632
50139633
50139636
50139638
50139644
50139646
50139651
50139653
50139655
50139656
50139657
50139658
50139662
50139667
50139672
50139675
50139678
50139679
50139680
50139689
50139692
50139693
50139695
50139696
50139698
50139703
51091023
51091026
51091027
51091029
51091030
51091031
51091032
51091033
51091039
51091042
51091044
51091045
51091046
51091047
51091049
51091050
51091051
51091052
51091053
51091054
51091055
51091056
51091057
51091060
51091061
51091062
51091064
51091065
51091070
51091073
51091077
51091078
51091079
51091080
51091084
51091087
51091090
51091092
51091094
51091096
51091097
51091099
51091101
51091110
51091117
51091119
51091120
51091121
51091122
51091123
51091124
51091125
51091126
51091127
51091130
51091134
51091135
51091138
51091141
51091142
51091143
51091147
51091152
51091156
51091163
51091164
51091165
51091169
51091171
51091173
51091180
51091185
51091188
51091191
51091192
51091193
51091196
51091199
51091200
51091203
51091205
51091206
51091209
51091211
51091213
51091214
51091217
51091219
51091223
51091227
51091228
51091231
53776805
53776806
53776807
53776808
53776814
53776816
53776817
53776819
53776820
53776821
53776822
53776825
53776826
53776827
53776828
53776829
53776830
53776831
53776832
53776838
53776839
53776840
53776841
53776842
53776843
53776847
53776850
53776855
53776857
53776859
53776861
53776863
53776864
53776866
53776870
53776871
53776872
53776874
53776879
53776881
53776883
53776884
53776885
53776887
53776888
53776889
53776890
53776891
53776892
53776894
53776895
53776896
53776900
53776905
53776913
53776917
53776918
53776921
53776922
53776923
53776925
53776926
53776927
53776929
53776931
53776933
53776935
53776936
53776941
53776943
53776956
53776958
53776966
53776972
53776976
53776980
53776985
53776989
53776992
53776995
53776997
53777003
53777008
53777009
53777018
53777020
53777021
53777025
53777026
53777030
53777031
53777035
53777036
53777038
53777039
53777042
53777043
53777048
53777051
53777054
53777058
53777059
53777066
53777067
53777074
53777080
53777094
53777095
53777096
53777101
53777104
53786510
53786513
53786516
53786517
53786523
53786536
53786538
53786539
53786540
53786541
53786544
53786545
53786547
53786550
53786553
53786554
53786555
53786556
53786558
53786560
53786561
53786562
53786564
53786566
53786569
53786570
53786571
53786572
53786574
53786576
53786578
53786579
53786580
53786581
53786583
53786584
53786586
53786589
53786590
53786592
53786593
53786594
53786596
53786597
53786601
53786603
53786611
53786619
53786621
53786622
53786629
53786632
53786634
53786635
53786651
53786652
53786653
53786654
53786655
53786663
53786664
53786667
53786668
53786669
53786670
53786671
53786672
53786674
53786675
53786676
53786678
53786680
53786681
53786682
53786683
53786684
53786686
53786689
53786691
53786692
53786693
53786698
53786700
53786701
53786702
53786703
53786704
53786705
53786707
53786708
53786709
53786717
53786718
53786720
53786724
53786725
53786726
53786727
53786731
53786733
53786734
53786736
53786739
53812299
53812300
53812302
53812304
53812307
53812310
53812315
53812316
53812319
53812320
53812325
53812333
53812337
53812342
53812345
53812352
53812353
53812356
53812358
53812359
53812360
53812361
53812363
53812364
53812368
53812370
53812373
53812374
53812375
53812376
53812379
53812381
53812386
53812388
53812389
53812392
53812395
53812397
53812400
53812403
53812411
53812418
53812419
53812420
53812422
53812425
53812427
53812436
53812440
53812442
53812448
53812452
53812453
53812454
53812455
53812456
53812457
53812463
53812464
53812466
53812467
53812471
53812472
53812473
53812478
53812485
53812488
53812489
53812491
53812492
53812493
53812495
53812497
53812502
53812503
53812504
53812505
53812506
53812508
53812509
53812510
53812511
53812514
53812516
53812518
53812520
53812521
55161539
55161541
55161545
55161547
55161548
55161552
55161553
55161554
55161555
55161556
55161557
55161559
55161562
55161563
55161568
55161573
55161577
55161578
55161579
55161580
55161581
55161584
55161590
55161591
55161593
55161595
55161598
55161599
55161600
55161601
55161605
55161606
55161607
55161608
55161609
55161610
55161616
55161618
55161620
55161623
55161627
55161629
55161630
55161631
55161632
55161633
55161634
55161636
55161639
55161647
55161648
55161649
55161650
55161651
55161652
55161653
55161657
55161660
55161661
55161663
55161665
55161666
55161671
55161675
55161679
55161685
55161689
55161690
55161692
55161693
55161694
55161696
55161698
55161700
55161702
55161703
55161706
55161707
55161709
55161710
55161712
55161713
55161715
55161716
55161719
55161720
55161724
55161725
55161728
55161729
55161733
55161736
55161737
55161740
55161745
55161746
55161749
55161750
55161753
55161754
55161757
55161758
55161762
55161766
55161768
55161770
55161772
55161773
55161776
55161780
55161784
55161788
55161790
55161792
55161793
55161795
55161796
55161800
55161805
55161806
55161811
56260940
56260941
56260948
56260950
56260954
56260955
56260960
56260962
56260966
56260967
56260972
56260975
56260979
56260981
56260982
56260984
56260987
56260989
56260990
56260992
56260996
56260998
56261001
56261002
56261004
56261005
56261007
56261008
56261010
56261013
56261016
56261021
56261024
56261025
56261027
56261030
56261031
56261032
56261034
56261036
56261039
56261040
56261044
56261047
56261049
56261050
56261051
56261053
56261054
56261055
56261056
56261059
56261060
56261064
56261065
56261066
56261067
56261068
56261072
56261074
56261076
56261079
56261082
56261083
56261084
56261085
56261088
56261089
56261091
56261093
56261094
56261095
56261096
56261099
56261100
56261102
56261104
56261106
56261107
56261110
56261112
56261113
56261119
56261120
56261121
56261122
56261123
56261124
56261125
56261127
56261128
56261131
56261132
56261137
56261140
56261152
56261155
56261158
56310337
56310339
56310340
56310342
56310345
56310352
56310353
56310354
56310355
56310356
56310357
56310359
56310362
56310364
56310368
56310369
56310370
56310377
56310381
56310383
56310388
56310392
56310394
56310399
56310402
56310405
56310406
56310407
56310409
56310424
56310426
56310427
56310428
56310429
56310430
56310432
56310433
56310434
56310435
56310436
56310437
56310438
56310440
56310441
56310446
56310447
56310448
56310449
56310452
56310454
56310456
56310458
56310459
56310466
56310469
56310470
56310474
56310475
56310476
56310479
56310482
56310484
56310485
56310490
56310492
56310494
56310497
56310498
56310502
56310504
56310505
56310507
56310508
56310524
56310525
56310526
56310527
56310529
56310532
56310533
56310534
56310535
56310537
56310539
56310547
56310549
56310551
56310553
56310558
56310563
56310564
56310566
56310568
56310569
56354928
56354930
56354932
56354941
56354942
56354943
56354944
56354948
56354955
56354957
56354960
56354962
56354964
56354966
56354968
56354970
56354972
56354973
56354974
56354975
56354976
56354977
56354978
56354980
56354981
56354983
56354985
56354989
56354990
56354993
56354996
56354998
56355000
56355001
56355005
56355006
56355011
56355015
56355018
56355027
56355029
56355030
56355032
56355033
56355034
56355035
56355036
56355040
56355041
56355042
56355046
56355048
56355049
56355050
56355052
56355053
56355054
56355057
56355058
56355061
56355067
56355068
56355071
56355072
56355074
56355080
56355086
56355087
56355088
56355089
56355092
56355093
56355094
56355095
56355096
56355097
56355102
56355104
56355111
56355112
56355113
56355116
56355117
56355119
56355129
56355131
56355132
56355133
56355138
56355139
56355140
56355141
56365512
56365514
56365524
56365528
56365529
56365535
56365538
56365540
56365544
56365547
56365549
56365554
56365555
56365557
56365560
56365563
56365565
56365566
56365585
56365590
56365594
56365595
56365598
56365604
56365607
56365609
56365612
56365613
56365618
56365621
56365625
56365626
56365628
56365631
56365633
56365636
56365639
56365642
56365643
56365644
56365646
56365647
56365650
56365658
56365659
56365660
56365661
56365662
56365663
56365666
56365667
56365668
56365669
56365670
56365671
56365672
56365673
56365674
56365676
56365677
56365679
56365681
56365687
56365692
56365696
56365699
56365702
56365708
56365709
56365711
56365712
56365718
56365719
56365720
56365721
56365722
56365723
56365725
56365726
56365727
56365732
56365735
56365736
56365739
56365744
56365745
56365747
56365749
56365751
56365758
56365760
56365762
56365764
56365766
56365770
56365774
56365777
56365778
56365785
56365788
56365790
56373926
56373929
56373933
56373934
56373936
56373937
56373939
56373940
56373942
56373953
56373956
56373957
56373958
56373959
56373960
56373961
56373966
56373967
56373968
56373969
56373974
56373975
56373977
56373978
56373979
56373981
56373982
56373983
56373985
56373986
56373987
56373989
56373990
56373991
56373992
56373994
56373996
56373999
56374000
56374001
56374016
56374017
56374018
56374025
56374026
56374027
56374036
56374038
56374041
56374045
56374046
56374049
56374050
56374053
56374054
56374056
56374057
56374059
56374060
56374062
56374063
56374065
56374066
56374069
56374071
56374074
56374076
56374084
56374087
56374088
56374089
56374090
56374091
56374093
56374094
56374097
56374101
56374104
56374105
56374109
56374114
56374122
56374129
56374132
56385527
56385528
56385534
56385538
56385539
56385547
56385548
56385549
56385550
56385551
56385552
56385553
56385554
56385555
56385556
56385557
56385558
56385559
56385560
56385562
56385564
56385565
56385566
56385567
56385568
56385569
56385570
56385571
56385573
56385574
56385577
56385578
56385579
56385581
56385582
56385587
56385591
56385592
56385595
56385596
56385599
56385603
56385604
56385608
56385609
56385610
56385614
56385616
56385618
56385620
56385622
56385623
56385625
56385627
56385637
56385638
56385642
56385643
56385647
56385652
56385655
56385656
56385657
56385660
56385663
56385666
56385669
56385672
56385675
56385678
56385680
56385683
56385687
56385688
56385691
56385696
56394442
56394443
56394444
56394448
56394450
56394452
56394455
56394456
56394457
56394459
56394462
56394463
56394467
56394470
56394471
56394474
56394477
56394479
56394480
56394482
56394483
56394485
56394487
56394490
56394491
56394501
56394502
56394505
56394508
56394513
56394515
56394516
56394517
56394518
56394519
56394521
56394543
56394544
56394546
56394551
56394554
56394555
56394558
56394559
56394562
56394565
56394566
56394569
56394570
56394571
56394572
56394573
56394576
56394577
56394578
56394581
56394582
56394583
56394584
56394587
56394588
56394589
56394592
56394593
56394594
56394597
56394598
56394599
56394611
56394612
56394613
56394614
56394617
56394618
56394619
56394621
56394630
56394632
56394633
56394636
56394639
56394640
56394641
56394642
56394644
56394645
56394646
56394650
56394651
56394652
56394656
56394657
56394658
56394661
56394663
56394668
56394671
56394673
56394675
56394676
56394685
56394687
56394692
56394696
56394697
56394699
56394701
56394703
56394707
56394708
56394711
56394716
56394717
56394721
56394723
56394726
56394731
56394734
56394737
56394739
56394740
56394744
56394746
56394747
56394749
56394755
56394757
56394764
56394770
56394774
56394778
56394779
56394781
56394783
56394785
56394786
56394787
56394790
56394793
56394796
56394800
56435301
56435302
56435304
56435305
56435306
56435307
56435311
56435314
56435315
56435316
56435317
56435318
56435319
56435320
56435321
56435322
56435325
56435328
56435329
56435330
56435332
56435333
56435335
56435336
56435339
56435340
56435342
56435346
56435347
56435350
56435351
56435354
56435356
56435363
56435364
56435365
56435366
56435371
56435372
56435375
56435376
56435379
56435380
56435383
56435384
56435385
56435387
56435388
56435389
56435392
56435394
56435398
56435403
56435406
56435411
56435412
56435413
56435414
56435415
56435416
56435419
56435422
56435425
56435428
56435431
56435439
56435440
56435441
56435452
56435453
56435464
56435465
56435469
56435470
56435471
56435480
56435481
56435482
56435484
56435485
56435486
56435488
56435496
56435499
56435500
56435501
56435506
56435507
56435508
56435509
56435511
56435513
56435517
56435526
56435527
56435530
56435535
56435537
56435541
56435543
56435545
56435549
56435550
56435554
56435556
56435557
56435563
56435565
56435569
56435571
56435573
56435576
56435580
56435581
56435582
56435584
56435586
56435588
56435590
56435591
56435592
56435593
56435594
56435595
56435596
56435598
56435599
56435600
56435602
56435604
56435606
56435607
56435609
56435611
56435612
56435613
56435614
56435615
56435616
56435617
56435618
56435619
56435620
56435625
56435626
56435628
56435634
56435636
56435638
56435642
56435644
56435646
56435647
56435648
56435651
56435654
56435655
56435656
56435658
56435659
56435661
56435662
56435663
56435665
56435667
56435668
56435669
56435670
56435672
56435673
56435674
56435675
56435677
56435678
56435681
56435682
56435684
56435688
56435689
56435695
56435696
56435697
56435698
56435699
56435700
56435701
56435703
56435707
56435711
56435712
56435717
56435718
56435719
56435722
56435723
56435724
56435727
56435728
56435736
56435737
56435739
56435741
56435742
56435744
56435745
56435747
56435748
56435750
56435751
56435752
56435784
56435785
56435786
56435789
56435790
56435791
56435793
56435794
56435796
56435797
56435798
56435800
56435805
56435807
56435808
56435810
56435812
56435814
56435815
56435816
56435822
56435824
56435827
56435829
56435831
56435836
56435842
56435843
56435844
56435846
56435849
56435856
56435857
56435860
56435863
56435864
56435867
56435868
56435869
56435872
56435873
56435876
56435877
56435878
56435880
56435883
56435884
56435886
56435887
56435891
56435899
56435900
56435901
56435903
56435904
56435912
56435916
56435917
56435918
56435926
56435928
56435932
56435934
56435935
56435936
56435937
56435941
56435942
56435943
56435944
56435948
56435949
56435950
56435951
56435955
56435956
56435957
56435958
56435964
56435967
56435968
56435973
56435975
56435984
56435985
56435987
56435990
56435991
56435993
56435994
56435998
56435999
56436000
56436004
56436005
56436009
56436010
56436012
56436013
56436018
56436019
56436023
56436027
56436028
56436029
56436030
56436033
56436034
56436036
56436038
56436039
56436041
56436042
56436043
56436046
56436047
56436051
56436053
56436054
56436055
56436058
56436059
56436060
56436065
56436067
56436074
56436075
56436076
56436078
56436079
56436080
56436081
56436082
56436086
56436090
56436093
56436095
56436098
56436102
56436114
56436115
56436118
56436120
56436126
56436127
56436128
56436129
56436132
56436133
56436134
56436140
56436145
56436152
56436153
56436155
56436159
56436162
56436164
56436165
56436166
56436167
56436168
56436169
56436172
56436173
56436175
56436176
56436177
56436178
56436179
56436180
56436182
56436183
56436185
56436187
56436189
56436190
56436191
56436192
56436193
56436194
56436195
56436196
56436200
56436206
56436208
56436210
56436214
56436217
56436218
56436219
56436220
56436221
56436222
56436223
56436224
56436225
56436226
56436227
56436228
56436229
56436231
56436235
56436238
56436240
56436244
56436245
56436249
56436250
56436254
56436255
56436258
56436259
56436260
56436263
56436268
56436274
56436276
56436277
56436282
56436286
56436289
56436299
56436300
56436304
56436307
56436308
56436310
56436311
56436313
56436315
56436316
56436317
56436320
56436322
56436324
56436325
56436326
56436327
56436329
56436330
56436332
56436335
56436337
56436338
56436339
56436340
56436341
56436346
56436347
56436348
56436353
56436354
56436355
56436356
56436357
56436358
56436362
56436367
56436368
56436370
56436379
56436382
56436391
56436392
56436400
56436403
56436404
56436407
56436411
56436413
56436416
56436419
56436421
56436422
56436430
56436431
56436432
56436433
56436435
56436436
56436439
56436445
56436448
56436455
56436459
56436460
56436466
56436467
56436470
56436473
56436474
56436476
56436477
56436480
56436482
56436492
56436495
56436496
56436507
56436509
56436510
56436513
56436514
56436517
56437394
56437396
56437398
56437399
56437404
56437407
56437410
56437411
56437417
56437422
56437424
56437425
56437427
56437431
56437432
56437434
56437435
56437437
56437439
56437443
56437448
56437452
56437454
56437455
56437457
56437460
56437461
56437462
56437464
56437466
56437467
56437468
56437470
56437472
56437474
56437476
56437478
56437479
56437482
56437483
56437484
56437486
56437487
56437488
56437491
56437497
56437505
56437506
56437507
56437510
56437512
56437514
56437516
56437517
56437518
56437519
56437521
56437522
56437523
56437531
56437533
56437534
56437535
56437539
56437542
56437544
56437545
56437546
56437551
56437553
56437555
56437558
56437560
56437564
56437567
56437568
56437569
56437570
56437571
56437575
56437576
56437577
56437578
56437582
56437585
56437586
56437588
56437590
56437591
56437592
56437593
56437594
56437597
56437601
56437602
56437604
56437605
56437607
56437609
56437611
56437620
56437623
56437626
56437629
56458811
56458813
56458822
56458824
56458826
56458829
56458834
56458836
56458837
56458840
56458841
56458842
56458846
56458847
56458849
56458851
56458852
56458853
56458854
56458855
56458856
56458857
56458858
56458859
56458860
56458861
56458862
56458863
56458864
56458866
56458867
56458869
56458870
56458872
56458873
56458875
56458877
56458878
56458883
56458889
56458892
56458893
56458894
56458895
56458904
56458919
56458926
56458927
56458928
56458929
56458931
56458932
56458940
56458941
56458946
56458949
56458953
56458954
56458956
56458957
56458959
56458960
56458961
56458963
56458964
56458965
56458967
56458968
56458970
56458973
56458978
56458982
56458986
56458987
56458991
56458994
56458997
56459000
56459002
56459004
56459009
56459010
56459011
56459012
56459014
56459018
56459020
56459025
56459026
56459027
56459028
56459029
56459030
56459031
56459032
56459033
56459035
56459044
56465013
56465017
56465018
56465023
56465025
56465034
56465036
56465037
56465038
56465040
56465041
56465043
56465045
56465048
56465049
56465050
56465051
56465052
56465053
56465054
56465058
56465059
56465060
56465061
56465062
56465064
56465065
56465066
56465067
56465069
56465071
56465072
56465073
56465074
56465080
56465081
56465085
56465086
56465087
56465089
56465096
56465097
56465098
56465099
56465101
56465102
56465103
56465104
56465105
56465106
56465107
56465108
56465109
56465110
56465111
56465112
56465113
56465114
56465116
56465117
56465120
56465121
56465122
56465133
56465136
56465138
56465145
56465147
56465148
56465151
56465152
56465158
56465161
56465164
56465165
56465168
56465172
56465175
56465178
56465182
56465188
56465189
56465192
56465197
56465198
56465200
56465212
56465215
56465219
56465220
56465222
56465223
56465228
56465230
56465233
56465234
56465235
56465240
56465242
56465245
56465247
56465250
56465251
56468199
56468202
56468207
56468208
56468209
56468213
56468216
56468223
56468226
56468229
56468232
56468234
56468237
56468239
56468241
56468243
56468244
56468249
56468254
56468259
56468260
56468261
56468265
56468267
56468268
56468270
56468274
56468275
56468276
56468280
56468282
56468283
56468285
56468286
56468288
56468289
56468290
56468291
56468295
56468297
56468299
56468302
56468303
56468305
56468306
56468308
56468309
56468312
56468313
56468315
56468316
56468318
56468319
56468320
56468322
56468323
56468324
56468325
56468328
56468329
56468332
56468334
56468335
56468337
56468339
56468340
56468341
56468342
56468343
56468344
56468345
56468347
56468348
56468352
56468354
56468357
56468361
56468363
56468367
56468369
56468373
56468374
56468382
56468385
56468387
56468388
56468390
56468403
56468407
56468410
56468413
56468414
56468417
56479305
56479309
56479311
56479317
56479319
56479320
56479321
56479322
56479323
56479324
56479325
56479326
56479327
56479328
56479329
56479330
56479331
56479332
56479333
56479334
56479335
56479337
56479338
56479339
56479340
56479344
56479349
56479350
56479352
56479355
56479358
56479359
56479365
56479366
56479367
56479369
56479371
56479375
56479379
56479380
56479388
56479391
56479392
56479393
56479395
56479401
56479404
56479405
56479406
56479407
56479408
56479409
56479411
56479412
56479413
56479414
56479415
56479416
56479417
56479418
56479419
56479422
56479424
56479425
56479426
56479429
56479431
56479433
56479444
56479445
56479446
56479449
56479450
56479453
56479458
56479460
56479463
56479464
56479465
56479467
56479470
56479473
56479474
56479479
56479496
56479497
56479501
56479503
56479505
56479506
56479513
56479518
56479519
56479534
56479537
56479540
56479544
56479546
56479548
56479550
56479554
56479555
56479557
57244345
57244349
57244350
57244351
57244354
57244357
57244361
57244362
57244363
57244364
57244365
57244369
57244374
57244375
57244376
57244378
57244379
57244381
57244382
57244385
57244386
57244388
57244389
57244397
57244414
57244415
57244416
57244425
57244426
57244432
57244440
57244441
57244442
57244446
57244455
57244457
57244458
57244463
57244464
57244467
57244468
57244469
57244470
57244471
57244472
57244474
57244477
57244486
57244493
57244495
57244497
57244498
57244502
57244507
57244509
57244510
57244513
57244517
57244521
57244524
57244525
57244527
57244528
57244533
57244535
57244537
57244540
57244547
57244549
57244552
57244555
57244558
57244561
57244564
57244571
57244573
57269293
57269294
57269297
57269298
57269304
57269305
57269317
57269318
57269320
57269321
57269324
57269325
57269326
57269327
57269328
57269329
57269330
57269331
57269332
57269390
57269396
57269397
57269398
57269399
57269402
57269405
57269408
57269409
57269411
57269412
57269413
57269414
57269415
57269417
57269419
57269420
57269422
57269425
57269426
57269446
57269448
57269449
57269472
57269473
57269474
57269475
57269476
57269480
57269484
57269488
57269492
57269493
57269494
57269498
57269506
57269507
57269508
57269511
57269513
57269514
57269516
57269517
57269518
57269519
57269525
57269527
57269528
57269529
57269532
57269533
57269536
57269537
57269539
57269541
57269542
57269543
57279998
57280005
57280008
57280010
57280011
57280012
57280015
57280017
57280018
57280019
57280026
57280027
57280034
57280036
57280043
57280044
57280049
57280050
57280051
57280052
57280053
57280056
57280057
57280058
57280066
57280068
57280070
57280072
57280075
57280077
57280080
57280082
57280084
57280086
57280089
57280090
57280093
57280094
57280097
57280099
57280103
57280106
57280108
57280110
57280111
57280116
57280120
57280123
57280126
57280128
57280130
57280132
57280136
57280137
57280138
57280139
57280141
57280143
57280145
57280147
57280150
57280151
57280154
57280156
57280157
57280159
57280162
57280163
57280166
57280170
57280172
57280178
57280180
57280189
57280190
57280196
57280199
57280200
57280203
57280206
57280208
57280209
57280210
57280211
57280212
57280213
57280215
57280217
57280218
57280222
57280227
57280228
57280230
57280234
57280236
57280238
57280239
57280242
57280245
57280252
57280255
57280257
57280260
57280262
57280263
57280269
57280270
57280271
57280273
57280274
57280276
57280279
57288082
57288086
57288088
57288089
57288090
57288104
57288105
57288106
57288107
57288108
57288109
57288110
57288114
57288116
57288122
57288125
57288126
57288129
57288134
57288140
57288144
57288146
57288147
57288148
57288149
57288150
57288151
57288160
57288161
57288162
57288163
57288165
57288166
57288167
57288168
57288169
57288170
57288171
57288172
57288175
57288178
57288179
57288181
57288182
57288184
57288187
57288188
57288190
57288197
57288199
57288202
57288205
57288206
57288208
57288210
57288212
57288213
57288214
57288218
57288219
57288220
57288221
57288222
57288227
57288228
57288230
57288231
57288232
57288233
57288234
57288235
57288236
57288246
57288247
57288248
57288249
57288250
57288252
57288255
57288256
57288259
57288265
57288267
57288268
57288269
57288271
57288272
57288273
57288274
57288276
57288277
57288279
57288280
57288284
57288285
57288292
57288298
57288303
57288305
57288307
57288308
57288309
57288311
57304192
57304194
57304196
57304198
57304209
57304211
57304216
57304217
57304218
57304222
57304224
57304225
57304226
57304227
57304230
57304231
57304233
57304234
57304235
57304236
57304237
57304239
57304240
57304241
57304244
57304246
57304247
57304248
57304252
57304253
57304255
57304256
57304258
57304260
57304261
57304262
57304263
57304267
57304270
57304274
57304275
57304284
57304287
57304289
57304291
57304294
57304296
57304298
57304301
57304303
57304304
57304305
57304307
57304308
57304309
57304310
57304312
57304313
57304315
57304316
57304319
57304320
57304322
57304324
57304326
57304328
57304331
57304332
57304336
57304339
57304340
57304344
57304346
57304347
57304348
57304349
57304350
57304352
57304354
57304355
57304359
57304360
57304361
57304362
57304363
57304365
57304366
57304433
57304440
57304441
57304444
57304445
57304446
57304448
57304450
57304452
57304454
57304456
57304460
57304462
57304464
57304466
57304468
57304470
57304479
57304480
57304483
57304490
57304491
57304492
57304495
57304496
57304497
57304498
57304503
57304504
57304508
57304510
57304511
57304513
57304514
57304515
57304516
57304517
57304519
57304520
57304523
57304525
57304527
57304529
57304530
57304533
57304540
57304543
57304544
57304550
57304551
57304552
57304554
57304555
57304556
57304557
57304558
57304559
57304560
57304561
57304562
57304563
57304564
57304565
57304566
57304567
57304568
57304569
57304577
57304578
57304579
57304583
57304586
57304587
57304588
57304589
57304593
57304594
57304595
57304597
57304601
57304603
57304606
57304607
57304609
57304611
57304612
57304613
57304614
57304615
57304616
57304617
57304618
57304619
57304620
57304622
57304625
57304626
57304628
57304631
57304632
57304633
57304634
57304635
57304641
57304642
57304643
57304645
57304646
57304647
57304648
57304649
57304650
57304651
57304652
57304653
57304655
57304656
57304657
57304658
57304659
57304660
57304662
57304664
57304667
57304670
57304671
57304675
57304680
57304681
57304683
57304685
57304686
57304689
57304692
57304695
57304697
57304698
57304700
57304705
57304706
57304707
57304708
57304711
57304713
57304716
57304717
57304718
57304719
57304720
57304721
57304724
57304725
57304726
57304727
57304728
57304729
57304730
57304731
57304735
57304736
57304739
57304742
57304743
57304745
57304748
57304750
57304751
57304752
57304753
57304754
57304755
57304756
57304757
57304758
57304759
57304760
57304761
57304762
57304763
57304770
57304776
57304777
57304780
57304783
57304785
57304786
57304788
57410631
57410632
57410637
57410638
57410643
57410644
57410647
57410650
57410656
57410661
57410663
57410664
57410671
57410674
57410676
57410679
57410681
57410690
57410691
57410692
57410695
57410699
57410700
57410706
57410710
57410712
57410714
57410719
57410720
57410722
57410725
57410728
57410739
57410740
57410752
57410755
57410756
57410757
57410760
57410765
57410771
57410773
57410780
57410782
57410785
57410786
57410789
57410792
57410793
57410796
57410806
57410807
57410808
57410810
57410812
57410814
57410815
57410818
57410823
57410824
57410825
57410830
57410831
57410832
57410835
57410837
57410843
57410844
57410845
57410848
57410850
57410851
57410855
57410856
57410857
57410859
57410861
57410863
57410865
57410867
57410868
57410876
57410878
57410882
57410883
57410884
57410890
57410891
57410892
57410895
57410896
57410897
57410900
57410903
57410904
57410906
57410908
57410910
57410911
57410914
57410915
57410916
57410919
57410923
57410924
57410926
57410931
57410934
57410938
57410940
57410941
57410943
57410948
57410950
57410951
57410952
57410953
57410954
57410956
57410962
57410963
57410964
57410966
57410967
57410969
57410970
57551340
57551343
57551346
57551350
57551351
57551355
57551356
57551359
57551360
57551361
57551363
57551364
57551365
57551367
57551368
57551369
57551372
57551374
57551377
57551379
57551380
57551386
57551388
57551389
57551391
57551392
57551393
57551395
57551396
57551397
57551400
57551404
57551410
57551411
57551413
57551415
57551418
57551419
57551423
57551427
57551430
57551431
57551433
57551434
57551436
57551437
57551439
57551440
57551445
57551446
57551447
57551449
57551450
57551453
57551454
57551457
57551461
57551462
57551464
57551465
57551466
57551467
57551468
57551469
57551470
57551474
57551475
57551476
57551477
57551478
57551479
57551480
57551481
57551483
57551486
57551487
57551488
57551493
57551497
57551499
57551506
57551508
57551517
57551518
57551519
57551521
57551522
57551523
57551525
57551526
57551527
57551529
57551531
57551542
57551546
57551555
57551556
57551557
57551558
57551560
57551561
57551566
57551567
57551568
57551570
57551573
57551575
57551577
57551578
57551580
57551582
57551587
57551588
57570924
57570927
57570937
57570938
57570940
57570941
57570943
57570944
57570945
57570947
57570948
57570949
57570951
57570952
57570958
57570961
57570964
57570967
57570970
57570971
57570975
57570976
57570977
57570978
57570981
57570983
57570987
57570988
57570989
57570991
57570992
57570993
57570994
57570996
57570998
57571000
57571002
57571003
57571004
57571005
57571010
57571013
57571015
57571016
57571017
57571018
57571019
57571020
57571021
57571023
57571026
57571027
57571028
57571031
57571034
57571035
57571038
57571039
57571043
57571045
57571046
57571051
57571055
57571057
57571060
57571062
57571064
57571068
57571070
57571072
57571073
57571075
57571077
57571078
57571081
57571086
57571087
57571091
57571093
57571094
57571099
57571100
57571104
57571105
57571108
57571110
57571114
57571115
57571116
57571118
57571121
57571123
57571124
57571125
57571127
57571129
57571130
57571131
57571132
57571133
57571134
57571136
57571140
57578036
57578037
57578040
57578041
57578046
57578049
57578050
57578051
57578068
57578072
57578075
57578079
57578092
57578094
57578099
57578102
57578103
57578105
57578108
57578109
57578118
57578120
57578121
57578122
57578130
57578131
57578133
57578134
57578135
57578136
57578137
57578138
57578139
57578140
57578141
57578142
57578143
57578144
57578145
57578149
57578150
57578151
57578152
57578153
57578154
57578155
57578156
57578157
57578158
57578159
57578161
57578162
57578163
57578164
57578167
57578168
57578171
57578172
57578176
57578177
57578178
57578179
57578180
57578181
57578182
57578183
57578185
57578192
57578193
57578196
57578205
57578210
57578211
57578213
57578215
57578225
57578254
57578256
57578260
57578263
57578266
57578272
57578278
57578283
57578284
57578286
57578287
57578288
57578292
57578293
57578297
57578298
57578300
57578301
57578303
57578304
57578310
57578316
57580697
57580698
57580699
57580700
57580701
57580702
57580703
57580706
57580707
57580708
57580710
57580711
57580712
57580715
57580716
57580717
57580718
57580719
57580720
57580723
57580725
57580726
57580727
57580728
57580738
57580739
57580740
57580745
57580746
57580757
57580758
57580763
57580764
57580765
57580766
57580773
57580774
57580777
57580778
57580782
57580783
57580785
57580786
57580787
57580794
57580796
57580802
57580805
57580808
57580815
57580816
57580819
57580820
57580823
57580824
57580825
57580826
57580827
57580830
57580831
57580836
57580837
57580840
57580841
57580842
57580844
57580846
57580848
57580856
57580857
57580858
57580860
57580863
57580864
57580867
57580868
57580869
57580870
57580874
57580875
57580877
57580878
57580879
57580880
57580890
57580892
57580895
57580896
57580897
57580901
57580904
57580908
57580914
57580915
57580916
57580917
57580920
57580923
57580924
57580932
57580935
57580937
57580938
57580944
57580948
57580949
57580956
57580957
57580958
57580960
57580961
57580963
57580965
57580970
57580973
57580974
57580975
57580977
57580980
57580981
57580983
57580984
57580991
57580995
57580999
57581002
57581005
57581007
57581013
57581015
57581016
57581018
57581023
57581024
57581025
57581026
57581029
57581031
57581032
57581034
57581035
57581036
57581038
57581040
57581043
57581044
57581047
57581048
57581056
57581057
57581059
57581060
57581061
57581063
57581070
57581074
57581075
57581080
57581081
57581085
57581089
57581090
57581096
57581098
57581099
57581100
57581103
57581106
57581107
57581113
57581114
57581115
57581116
57581119
57581125
57581126
57581127
57581134
57581137
57581138
57581150
57581153
57581160
57581166
57581168
57581174
57581175
57581176
57581177
57581178
57581181
57581182
57581183
57581185
57581188
57581189
57581191
57581192
57581193
57581194
57581197
57581204
57581207
57581208
57581211
57581212
57581213
57581217
57581219
57581220
57581222
57581224
57581225
57581226
57581227
57581229
57581230
57581231
57581233
57581234
57581236
57581239
57581240
57581242
57581245
57581248
57581249
57581252
57581254
57581255
57581261
57581264
57581265
57581266
57581268
57581276
57581288
57581295
57581297
57581298
57581300
57581301
57581304
57581305
57581308
57581309
57581312
57581313
57581314
57581315
57581316
57581324
57581328
57581329
57581332
57581333
57581334
57581337
57581338
57581339
57581342
57581343
57581356
57581357
57581362
57581365
57581366
57581368
57581376
57581377
57581380
57581382
57581385
57581386
57581387
57581389
57581392
57646355
57646356
57646362
57646364
57646367
57646368
57646386
57646389
57646390
57646391
57646394
57646396
57646397
57646398
57646400
57646401
57646403
57646405
57646410
57646413
57646417
57646418
57646420
57646422
57646427
57646428
57646429
57646430
57646431
57646432
57646433
57646434
57646436
57646442
57646444
57646445
57646446
57646447
57646448
57646453
57646458
57646462
57646465
57646466
57646467
57646471
57646472
57646473
57646474
57646475
57646476
57646478
57646479
57646481
57646482
57646484
57646485
57646487
57646488
57646490
57646491
57646493
57646494
57646498
57646499
57646500
57646504
57646506
57646508
57646527
57646529
57646531
57646532
57646534
57646537
57646541
57646542
57646543
57646546
57646548
57646549
57646550
57646552
57646556
57646560
57646561
57646565
57646571
57646576
57646577
57646580
57646584
57646595
57646596
57646598
57646601
57646604
57646606
57646607
57646608
57646609
57646610
57646612
57646615
57646617
57646618
57646619
57646620
57646622
57646624
57646627
57646628
57646629
57646630
57646631
57646632
57646635
57646637
57646638
57646640
57646643
57646645
57646646
57646648
57646651
57646652
57646655
57646656
57646657
57646658
57646662
57646663
57646671
57646673
57646675
57646676
57646678
57654749
57654751
57654752
57654754
57654759
57654760
57654761
57654763
57654765
57654766
57654768
57654769
57654770
57654771
57654774
57654775
57654780
57654785
57654789
57654794
57654799
57654807
57654812
57654820
57654824
57654827
57654830
57654836
57654846
57654849
57654850
57654851
57654852
57654858
57654859
57654863
57654864
57654872
57654878
57654881
57654882
57654883
57654887
57654901
57654909
57654911
57654914
57654916
57654919
57654920
57654922
57654923
57654924
57654928
57654929
57654930
57654931
57654933
57654934
57654936
57654937
57654942
57654944
57654945
57654948
57654949
57654950
57654951
57654953
57654954
57654957
57654958
57654962
57654965
57654966
57654967
57654968
57654969
57654971
57654972
57654974
57654976
57654977
57654983
57654986
57654992
57654993
57654995
57654997
57654999
57655002
57655004
57655009
57655012
57655013
57655014
57655015
57655016
57655020
58106341
58106343
58106346
58106348
58106349
58106353
58106355
58106356
58106358
58106360
58106362
58106364
58106366
58106367
58106369
58106371
58106374
58106381
58106382
58106383
58106384
58106385
58106386
58106392
58106396
58106397
58106400
58106402
58106403
58106404
58106408
58106409
58106410
58106414
58106415
58106416
58106420
58106421
58106422
58106423
58106424
58106430
58106431
58106432
58106442
58106452
58106458
58106459
58106462
58106465
58106469
58106470
58106478
58106481
58106483
58106485
58106486
58106489
58106493
58106496
58106497
58106498
58106501
58106503
58106506
58106509
58106510
58106511
58106512
58106515
58106522
58106523
58106524
58106526
58106529
58106530
58106533
58106534
58106537
58106538
58106539
58106542
58106543
58106544
58106546
58106549
58106551
58106555
58106563
58106564
58106566
58106567
58106568
58106569
58106570
58106571
58106573
58106576
58106578
58106580
58106582
58106584
58106585
58106588
58106604
58106608
58106611
58106612
58106613
58106614
58106618
58106619
58106621
58106622
58106626
58106629
58106630
58106632
58106633
58106634
58106635
58106638
58106643
58106645
58106651
58106652
58106654
58106655
58106656
58106657
58106658
58106659
58874553
58874556
58874557
58874569
58874572
58874573
58874577
58874578
58874581
58874582
58874583
58874584
58874585
58874587
58874589
58874591
58874592
58874593
58874595
58874597
58874600
58874603
58874604
58874605
58874606
58874608
58874611
58874613
58874616
58874618
58874620
58874621
58874626
58874628
58874632
58874633
58874636
58874638
58874639
58874640
58874643
58874647
58874651
58874653
58874654
58874659
58874668
58874671
58874675
58874679
58874684
58874691
58874694
58874697
58874701
58874703
58874704
58874705
58874706
58874707
58874709
58874710
58874713
58874714
58874716
58874717
58874719
58874722
58874727
58874728
58874732
58874735
58874737
58874738
58874742
58874746
58874747
58874753
58874754
58874761
58874763
58874765
74374100
74374101
74374104
74374106
74374110
74374114
74374116
74374124
74374126
74374134
74374135
74374137
74374138
74374139
74374140
74374141
74374142
74374144
74374146
74374147
74374151
74374153
74374166
74374168
74374169
74374170
74374174
74374175
74374177
74374181
74374182
74374187
74374189
74374190
74374194
74374197
74374200
74374203
74374206
74374210
74374211
74374212
74374213
74374214
74374216
74374218
74374221
74374222
74374224
74374226
74374228
74374236
74374245
74374247
74374248
74374253
74374254
74374256
74374258
74374262
74374264
74374265
74374268
74374270
74382774
74382775
74382777
74382779
74382781
74382783
74382790
74382792
74382794
74382796
74382797
74382800
74382802
74382804
74382805
74382806
74382808
74382813
74382819
74382820
74382821
74382822
74382823
74382824
74382825
74382827
74382830
74382834
74382836
74382842
74382844
74382868
74382869
74382871
74382872
74382874
74382877
74382878
74382880
74382881
74382882
74382885
74382890
74382891
74382892
74382893
74382898
74382899
74382901
74382902
74382905
74382906
74382907
74382910
74382912
74382917
74382920
74382921
74382922
74382923
74382924
74382925
74382926
74382928
74382929
74382931
74382933
74382935
74382936
74382937
74382938
74382939
74382940
74382941
74382942
74382943
74382944
74382945
74382946
74382948
74382949
74382951
74382954
74382957
74382964
74382979
74382985
74382986
74382987
74382988
74382989
74382990
74382991
74383011
74383012
74383014
74383016
74383021
74383024
74383029
74383031
74383036
74383041
74383045
74383046
81044004
81044006
81044007
81044008
81044009
81044010
81044011
81044014
81044018
81044023
81044025
81044027
81044028
81044030
81044034
81044038
81044039
81044041
81044046
81044048
81044049
81044052
81044053
81044056
81044057
81044058
81044060
81044062
81044064
81044066
81044068
81044085
81044086
81044088
81044089
81044090
81044091
81044093
81044094
81044098
81044100
81044103
81044106
81044107
81044111
81044113
81044115
81044116
81044117
81044118
81044120
81044130
81044131
81044133
81044134
81044135
81044140
81044141
81044143
81044144
81044145
81044147
81044148
81044152
81044153
81044154
81044155
81044160
81044163
81044164
81044169
81044170
81044171
81044176
81044177
81044182
81044186
81044187
81044190
81044191
81044192
81044200
81044201
81044209
81044210
81044213
81044214
81044215
81044216
81044218
81044219
81044226
81044227
81044232
81044234
81044241
81044242
81044243
81044246
81044247
81044248
81044250
81044252
81044254
81044256
81044265
81044268
81044271
81044275
81044283
81044293
81044294
81044301
81044302
81044303
81044306
81044308
81044312
81044314
81044317
81044319
81044320
81044322
81044323
81044329
81044330
81044331
81044332
81054122
81054124
81054125
81054127
81054128
81054132
81054134
81054136
81054139
81054143
81054148
81054152
81054156
81054160
81054163
81054171
81054172
81054184
81054186
81054188
81054190
81054191
81054193
81054194
81054195
81054197
81054200
81054206
81054212
81054221
81054223
81054224
81054227
81054228
81054229
81054230
81054232
81054233
81054234
81054235
81054236
81054237
81054239
81054241
81054242
81054243
81054248
81054249
81054250
81054254
81054256
81054257
81054260
81054262
81054263
81054265
81054266
81054269
81054272
81054274
81054275
81054277
81054278
81054280
81054281
81054282
81054285
81054287
81054289
81054290
81054296
81054302
81054303
81054306
81054310
81054313
81054314
81054318
81054319
81054320
81054321
81054322
81054324
81054327
81054328
81054330
81054332
81054334
81054337
81054339
81054340
81054342
81054343
81054347
81054348
81054351
81054352
81054353
81054356
81054359
81054360
81054362
81054363
81054364
81054366
81054367
81054369
81054370
81054372
81054374
81054377
81054381
81054382
81054388
81054389
81054392
81054395
81054402
81054411
81054412
81054413
81054415
81054416
81054420
81054424
81054426
81054430
81054433
81054434
81054435
81054436
81054448
81054449
81054451
81058926
81058927
81058928
81058929
81058933
81058935
81058936
81058937
81058938
81058939
81058940
81058941
81058942
81058943
81058944
81058945
81058946
81058947
81058949
81058950
81058951
81058956
81058958
81058959
81058961
81058962
81058963
81058965
81058967
81058968
81058969
81058982
81058983
81058985
81058986
81058988
81058989
81058993
81058995
81058996
81058997
81059002
81059003
81059004
81059005
81059006
81059007
81059008
81059009
81059010
81059011
81059014
81059015
81059016
81059017
81059018
81059019
81059020
81059021
81059022
81059023
81059025
81059026
81059027
81059028
81059029
81059030
81059032
81059035
81059037
81059038
81059039
81059040
81059041
81059043
81059044
81059048
81059049
81059050
81059055
81059056
81059058
81059059
81059060
81059061
81059062
81059063
81059064
81059066
81059067
81059069
81059071
81059072
81059077
81059082
81059083
81059085
81059086
81059088
81059089
81059091
81059092
81059093
81059094
81059095
81059097
81059098
81059099
81059100
81059101
81059102
81059103
81059105
81059106
81059107
81059108
81059110
81059111
81059113
81059114
81059115
81059117
81059119
81059120
81059121
81059122
81059124
81059125
81059126
81059128
81059130
81059131
81059133
81059134
81059136
81059137
81059139
81059140
81059141
81059144
81059145
81059146
81059147
81059148
81059149
81059150
81059151
81059152
81059153
81059155
81059156
81059157
81059158
81059160
81059162
81059163
81059164
81059165
81059166
81059167
81059168
81059169
81059171
81059172
81059174
81059176
81059177
81059179
81059181
81059182
81059184
81059185
81059186
81059187
81059188
81059189
81059191
81059194
81059195
81059196
81059197
81059198
81059199
81059208
81059210
81059211
81059212
81059213
81059216
81059217
81059219
81059223
81059224
81059225
81059226
81059227
81059228
81059229
81059232
81059233
81059234
81059235
81059236
81059237
81059239
81059240
81059242
81059243
81059244
81059247
81059248
81059250
81059251
81059252
81059253
81059254
81059255
81059257
81059258
81059259
81059260
81059262
81059263
81059265
81059266
81059267
81059268
81059269
81059277
81059281
81059285
81059289
81059292
81059293
81059298
81059300
81059302
81059304
81059306
81059307
81059310
81059311
81059315
81059316
81059323
81059324
81059326
81059327
81059328
81059329
81059330
81059331
81059334
81059335
81059336
81059337
81059338
81059340
81059343
81059344
81059346
81059347
81059348
81059349
81059350
81059351
81059352
81059353
81059354
81059355
81059356
81059359
81059360
81059361
81059362
81059363
81059364
81059365
81059366
81059367
81059368
81059369
81059370
81059371
81059372
81059373
81059374
81059375
81059376
81059377
81059378
81059379
81059380
81059381
81059382
81059383
81059384
81059385
81059386
81059387
81059388
81059389
81059391
81059393
81059394
81059397
81059398
81059399
81059400
81059401
81059402
81059404
81059405
81059407
81059410
81059411
81059413
81059414
81059415
81059416
81059418
81059420
81059422
81059423
81059425
81059427
81059428
81059429
81059431
81059432
81059435
81059436
81059437
81059438
81059439
81059440
81059441
81059444
81059445
81059446
81059447
81059451
81059452
81059458
81059459
81059460
81059461
81059462
81059463
81059464
81059466
81059467
81059468
81059470
81059472
81059473
81059475
81059476
81059477
81059479
81059481
81059482
81059483
81059487
81059488
81059489
81059491
81059492
81059493
81059494
81059495
81059496
81059497
81059498
81059499
81059500
81059501
81059502
81059505
81059506
81059507
81059508
81059509
81059510
81059511
81059512
81059513
81059514
81059515
81059517
81059519
81059521
81059522
81059523
81059524
81059525
81059526
81059527
81059532
81059533
81059534
81059535
81059537
81059538
81059541
81059542
81059543
81059544
81059545
81059546
81059547
81059548
81059549
81059551
81059552
81059557
81059558
81059559
81059561
81059562
81059563
81059565
81059566
81059567
81059571
81059572
81059573
81059574
81059575
81059576
81059577
81059578
81059579
81059580
81059581
81059582
81059583
81059584
81059585
81059586
81059588
81059589
81059590
81059592
81059594
81059595
81059596
81059600
81059601
81059602
81059603
81059604
81059605
81059606
81059607
81059609
81059610
81059611
81059612
81059613
81059615
81059616
81059617
81059618
81059619
81059620
81059621
81059622
81059623
81059625
81059626
81059627
81059630
81059631
81059632
81059633
81059634
81059635
81059636
81059639
81059640
81059641
81059644
81059645
81059646
81059649
81059650
81059651
81059654
81059655
81059656
81059662
81059663
81059665
81059669
81059670
81059671
81059672
81059676
81059677
81059678
81059679
81059682
81059683
81059685
81059686
81059687
81059688
81059693
81059694
81059697
81059698
81059699
81059700
81059702
81059703
81059705
81059710
81059711
81059712
81059713
81059714
81059715
81059716
81059717
81059718
81059719
81059720
81059721
81059722
81059723
81059724
81059725
81059726
81059727
81059728
81059730
81059731
81059732
81059733
81059734
81059735
81059736
81059737
81059738
81059745
81059746
81059747
81059748
81059749
81059750
81059751
81059753
81059754
81059755
81059756
81059757
81059758
81059759
81059760
81059762
81059763
81059765
81059766
81059771
81059774
81059776
81059782
81059783
81059784
81059785
81059790
81059791
81059792
81059793
81059794
81059795
81059796
81059797
81059798
81059799
81059800
81059801
81059802
81059803
81059804
81059805
81059807
81059812
81059816
81059817
81059818
81059819
81059820
81059821
81059822
81059823
81059824
81059825
81059826
81059827
81059829
81059830
81059831
81059833
81059834
81059838
81059841
81059842
81059843
81059844
81059846
81059847
81059848
81059849
81059850
81059851
81059853
81059854
81059855
81059856
81059858
81059859
81059860
81059862
81059863
81059865
81059866
81059867
81059868
81059870
81059872
81059873
81059874
81059875
81059877
81059878
81059879
81059880
81059881
81059882
81059883
81059884
81059885
81059886
81059888
81059889
81059890
81059891
81059892
81059893
81059894
81059895
81059896
81059897
81059898
81059899
81059900
81059901
81059902
81059903
81059904
81059905
81059906
81059907
81059908
81059909
81059910
81059911
81059912
81059915
81059916
81059917
81059919
81059920
81059921
81059922
81059923
81059926
81059927
81059928
81059929
81059930
81059931
81059932
81059933
81059934
81059935
81059936
81059940
81059942
81059943
81059944
81059945
81059946
81059947
81059951
81059952
81059953
81059954
81059955
81059956
81059957
81059958
81059959
81059960
81059961
81059962
81059963
81059964
81059965
81059966
81059967
81059969
81059970
81059971
81059975
81059976
81059977
81059980
81059981
81059982
81059983
81059994
81059995
81059996
81060003
81060004
81060005
81060008
81060009
81060010
81060011
81060012
81060013
81060030
81060031
81060032
81060033
81060035
81060036
81060037
81060039
81060040
81060041
81060042
81060043
81060044
81060046
81060047
81060049
81060053
81060054
81060056
81060059
81060060
81060061
81060062
81060063
81060064
81060065
81060069
81060071
81060072
81060074
81060075
81060076
81060077
81060078
81060083
81060084
81060085
81060086
81060087
81060088
81060089
81060090
81060091
81060092
81060093
81060094
81060095
81060096
81060097
81060098
81060099
81060100
81060101
81060102
81060103
81060104
81060105
81060106
81060107
81060108
81060110
81060111
81060112
81060113
81060114
81060120
81060125
81060126
81060130
81060131
81060138
81060139
81060140
81060141
81060142
81060143
81060146
81060148
81060149
81060156
81060157
81060159
81060160
81060161
81060163
81060164
81060166
81060167
81060168
81060169
81060170
81060171
81060172
81060174
81060175
81060176
81060178
81060180
81060181
81060183
81060187
81060188
81060189
81060190
81060191
81060195
81060196
81060197
81060198
81060199
81060200
81060201
81060203
81060204
81060205
81060206
81060207
81060208
81060209
81060212
81060213
81060214
81060215
81060221
81060223
81060224
81060225
81060229
81060230
81060231
81060232
81060233
81060234
81060235
81060237
81060238
81060241
81060242
81060243
81060244
81060245
81060246
81060247
81060248
81060249
81060252
81060253
81060254
81060255
81060259
81060260
81060262
81060263
81060265
81060266
81060267
81060268
81060269
81060270
81060271
81060272
81060274
81060284
81060288
81060289
81060290
81060291
81060293
81060294
81060295
81060296
81060297
81060299
81060300
81060301
81060302
81060303
81060304
81060305
81060306
81060307
81060308
81060309
81060310
81060311
81060313
81060314
81060315
81060316
81060323
81060324
81060326
81060327
81060328
81060329
81060330
81060331
81060332
81060333
81060334
81060335
81060337
81060338
81060339
81060340
81060341
81060342
81060344
81060346
81060347
81060348
81060349
81060350
81060351
81060354
81060355
81060356
81060357
81060358
81060360
81060363
81060364
81060365
81060367
81060369
81060370
81060372
81060373
81060374
81060376
81060378
81060379
81060381
81060382
81060383
81060385
81060387
81060388
81060389
81060390
81060391
81060395
81060397
81060399
81060400
81060401
81060402
81060403
81060405
81060407
81060408
81060409
81060413
81060415
81060418
81060419
81060422
81060428
81060430
81060431
81060434
81060435
81060436
81060437
81060438
81060441
81060442
81060444
81060445
81060453
81060456
81060457
81060460
81060461
81060462
81060465
81060467
81060468
81060469
81060470
81060471
81060472
81060475
81060477
81060478
81060479
81060484
81060485
81060486
81060487
81060488
81060489
81060490
81060491
81060492
81060493
81060494
81060495
81060496
81060497
81060498
81060502
81060505
81060507
81060509
81060510
81060511
81060512
81060513
81060514
81060515
81060517
81060519
81060520
81060521
81060522
81060523
81060525
81060526
81060527
81060528
81060529
81060531
81060534
81060535
81060536
81060537
81060538
81060539
81060540
81060542
81060543
81060545
81060546
81060547
81060549
81060550
81060551
81060552
81060553
81060554
81060555
81060556
81060557
81060558
81060559
81060560
81060561
81060562
81060563
81060564
81060566
81060567
81060568
81060569
81060574
81060576
81060578
81060579
81060581
81060583
81060584
81060585
81060586
81060587
81060588
81060589
81060590
81060591
81060592
81060593
81060594
81060595
81060598
81060599
81060600
81060601
81060602
81060603
81060605
81060606
81060607
81060608
81060609
81060610
81060612
81060613
81060614
81060615
81060616
81060622
81060623
81060624
81060625
81060626
81060627
81060628
81060629
81060630
81060631
81060633
81060634
81060635
81060638
81060639
81060640
81060641
81060642
81060643
81060644
81060645
81060646
81060647
81060648
81060649
81060650
81060651
81060652
81060653
81060654
81060657
81060658
81060659
81060661
81060663
81060664
81060665
81060666
81060667
81060668
81060671
81060673
81060674
81060675
81060676
81060677
81060678
81060679
81060686
81060687
81060690
81060691
81060692
81060693
81060694
81060697
81060702
81060703
81060705
81060706
81060707
81060708
81060709
81060711
81060714
81060715
81060717
81060718
81060719
81060720
81060721
81060722
81060727
81060730
81060731
81060732
81060735
81060736
81060737
81060738
81060740
81060741
81060743
81060744
81060745
81060746
81060747
81060749
81060751
81060752
81060753
81060755
81060756
81060757
81060758
81060759
81060762
81060763
81060764
81060765
81060766
81060768
81060769
81060770
81060771
81060772
81060773
81060774
81060775
81060776
81060777
81060781
81060782
81060783
81060784
81060785
81060787
81060788
81060790
81060791
81060796
81060797
81060798
81060800
81060802
81060803
81060805
81060806
81060807
81060809
81060811
81060812
81060814
81060816
81060817
81060818
81060820
81060822
81060823
81060824
81060825
81060826
81060828
81060829
81060833
81060834
81060835
81060836
81060837
81060838
81060839
81060845
81060846
81060847
81060848
81060849
81060851
81060852
81060858
81060859
81060867
81060876
81060877
81060878
81060879
81060880
81060881
81060882
81060883
81060884
81060885
81060887
81060888
81060889
81060890
81060894
81060897
81060898
81060901
81060902
81060903
81060905
81060906
81060907
81060908
81060909
81060910
81060911
81060912
81060913
81060914
81060915
81060917
81060918
81060920
81060921
81060922
81060923
81060924
81060925
81060926
81060927
81060928
81060929
81060930
81060931
81060932
81060933
81060934
81060935
81060936
81060937
81060938
81060939
81060940
81060941
81060942
81060943
81060944
81060946
81060948
81060949
81060950
81060955
81060958
81060959
81060960
81060965
81060966
81060968
81060969
81060970
81060971
81060972
81060977
81060978
81060979
81060980
81060981
81060982
81060983
81060984
81060985
81060986
81060989
81060990
81060992
81060995
81060996
81060997
81060999
81061000
81061001
81061002
81061003
81061005
81061008
81061009
81061013
81061015
81061017
81061018
81061019
81061020
81061024
81061029
81061031
81061032
81061036
81061041
81061044
81061045
81061046
81061047
81061049
81061056
81061057
81061058
81061059
81061060
81061061
81061062
81061064
81061065
81061066
81061067
81061068
81061069
81061070
81061071
81061072
81061073
81061074
81061075
81061076
81061077
81061078
81061081
81061083
81061084
81061085
81061086
81061087
81061088
81061089
81061091
81061092
81061093
81061094
81061095
81061097
81061100
81061101
81061102
81061104
81061115
81061118
81061119
81061120
81061121
81061128
81061136
81061138
81061139
81061140
81061149
81061151
81061155
81061157
81061158
81061160
81061161
81061163
81061164
81061165
81061167
81061168
81061169
81061170
81061174
81061175
81061176
81061179
81061180
81061181
81061182
81061184
81061185
81061186
81061187
81061188
81061190
81061192
81061194
81061195
81061196
81061197
81061198
81061199
81061201
81061202
81061204
81061206
81061209
81061210
81061213
81061217
81061220
81061221
81061223
81061224
81061225
81061226
81061227
81061228
81061230
81061232
81061233
81061234
81061235
81061238
81061240
81061243
81061244
81061245
81061246
81061247
81061248
81061249
81061250
81061251
81061252
81061253
81061254
81061255
81061256
81061258
81061260
81061261
81061262
81061263
81061264
81061265
81061266
81061267
81061268
81061269
81061270
81061271
81061272
81061276
81061277
81061278
81061279
81061280
81061282
81061284
81061285
81061287
81061288
81061289
81061290
81061291
81061292
81061293
81061294
81061295
81061296
81061297
81061298
81061299
81061300
81061301
81061312
81061313
81061314
81061315
81061316
81061317
81061318
81061319
81061320
81061321
81061322
81061323
81061324
81061326
81061327
81061328
81061329
81061330
81061333
81061334
81061335
81061337
81061339
81061340
81061341
81061342
81061343
81061344
81061345
81061346
81061347
81061348
81061349
81061350
81061351
81061352
81061353
81061354
81061356
81061361
81061362
81061363
81061364
81061365
81061366
81061367
81061368
81061370
81061371
81061372
81061373
81061375
81061377
81061378
81061380
81061381
81061382
81061383
81061384
81061385
81061386
81061387
81061388
81061391
81061392
81061393
81061394
81061395
81061398
81061399
81061400
81061402
81061403
81061404
81061406
81061407
81061408
81061413
81061414
81061415
81061416
81061417
81061423
81061426
81061427
81061429
81061430
81061431
81061432
81061433
81061434
81061435
81061436
81061438
81061439
81061440
81061441
81061442
81061443
81061444
81061446
81061447
81061448
81061449
81061450
81061453
81061454
81061455
81061458
81061459
81061460
81061462
81061463
81061464
81061465
81061466
81061467
81061468
81061469
81061470
81061471
81061472
81061473
81061474
81061476
81061477
81061479
81061480
81061481
81061482
81061483
81061485
81061486
81061487
81061488
81061491
81061494
81061498
81061499
81061512
81061515
81061516
81061518
81061519
81061521
81061522
81061524
81061525
81061528
81061529
81061530
81061531
81061532
81061533
81061534
81061535
81061536
81061537
81061538
81061539
81061540
81061541
81061542
81061543
81061544
81061545
81061546
81061547
81061549
81061550
81061551
81061552
81061572
81061574
81061575
81061576
81061577
81061578
81061579
81061580
81061581
81061583
81061587
81061588
81061589
81061590
81061592
81061593
81061594
81061595
81061596
81061597
81061598
81061599
81061600
81061601
81061604
81061605
81061606
81061610
81061612
81061613
81061618
81061620
81061621
81061622
81061623
81061624
81061625
81061626
81061630
81061631
81061632
81061633
81061634
81061635
81061636
81061639
81061640
81061645
81061646
81061651
81061652
81061653
81061654
81061656
81061657
81061659
81061660
81061661
81061662
81061663
81061664
81061665
81061666
81061667
81061668
81061669
81061670
81061671
81061672
81061675
81061676
81061677
81061678
81061679
81061680
81061681
81061683
81061685
81061686
81061687
81061688
81061689
81061690
81061691
81061692
81061693
81061694
81061695
81061700
81061701
81061702
81061705
81061706
81061707
81061708
81061709
81061710
81061711
81061713
81061715
81061716
81061717
81061718
81061722
81061727
81061728
81061729
81061730
81061731
81061732
81061733
81061734
81061735
81061736
81061738
81061739
81061740
81061741
81061742
81061743
81061744
81061745
81061746
81061747
81061748
81061749
81061750
81061751
81061752
81061753
81061754
81061756
81061757
81061758
81061759
81061760
81061761
81061762
81061763
81061765
81061766
81061767
81061770
81061771
81061780
81061781
81061782
81061783
81061784
81061785
81061786
81061789
81061790
81061794
81061810
81061811
81061812
81061813
81061815
81061818
81061821
81061824
81061825
81061826
81061828
81061830
81061831
81061832
81061833
81061834
81061835
81061838
81061839
81061840
81061841
81061842
81061846
81061847
81061848
81061849
81061850
81061851
81061853
81061854
81061855
81061856
81061857
81061858
81061859
81061861
81061862
81061864
81061865
81061866
81061874
81061875
81061876
81061877
81061878
81061879
81061880
81061881
81061882
81061883
81061884
81061885
81061886
81061887
81061888
81061891
81061892
81061893
81061894
81061895
81061897
81061898
81061899
81061903
81061904
81061905
81061906
81061907
81061908
81061909
81061911
81061912
81061913
81061915
81061916
81061918
81061921
81061922
81061923
81061924
81061925
81061926
81061928
81061929
81061930
81061931
81061932
81061933
81061937
81061938
81061939
81061943
81061944
81061945
81061946
81061951
81061952
81061953
81061962
81061963
81061964
81061966
81061971
81061972
81061973
81061974
81061975
81061976
81061978
81061980
81061981
81061982
81061983
81061984
81061985
81061987
81061991
81061992
81061993
81061994
81061997
81062001
81062002
81062003
81062004
81062005
81062006
81062007
81062008
81062009
81062010
81062011
81062012
81062013
81062014
81062015
81062016
81062017
81062018
81062019
81062020
81062021
81062022
81062023
81062024
81062025
81062026
81062027
81062028
81062029
81062030
81062031
81062032
81062033
81062034
81062035
81062036
81062037
81062038
81062039
81062040
81062041
81062044
81062045
81062047
81062049
81062055
81062056
81062057
81062058
81062059
81062062
81062068
81062069
81062070
81062071
81062072
81062073
81062074
81062075
81062077
81062085
81062087
81062088
81062094
81062097
81062099
81062100
81062101
81062107
81062108
81062109
81062110
81062111
81062112
81062113
81062114
81062115
81062116
81062117
81062118
81062119
81062120
81062121
81062122
81062124
81062125
81062129
81062134
81062135
81062136
81062139
81062140
81062146
81062147
81062149
81062150
81062151
81062152
81062153
81062155
81062157
81062158
81062161
81062162
81062163
81062171
81062172
81062174
81062175
81062177
81062178
81062179
81062180
81062181
81062183
81062184
81062185
81062189
81062190
81062191
81062194
81062195
81062196
81062197
81062199
81062200
81062201
81062206
81062210
81062211
81062214
81062215
81062219
81062220
81062221
81062222
81062223
81062224
81062225
81062226
81062227
81062228
81062229
81062230
81062231
81062234
81062237
81062238
81062239
81062240
81062241
81062242
81062243
81062244
81062245
81062246
81062247
81062248
81062249
81062250
81062251
81062252
81062253
81062254
81062255
81062258
81062259
81062260
81062265
81062267
81062268
81062269
81062270
81062271
81062274
81062275
81062277
81062278
81062280
81062281
81062282
81062283
81062285
81062286
81062287
81062288
81062289
81062291
81062292
81062293
81062294
81062295
81062296
81062298
81062299
81062300
81062301
81062302
81062303
81062304
81062305
81062306
81062308
81062310
81062311
81062312
81062313
81062314
81062318
81062319
81062321
81062322
81062323
81062324
81062325
81062326
81062328
81062329
81062330
81062334
81062335
81062336
81062337
81062338
81062339
81062340
81062341
81062342
81062343
81062344
81062345
81062346
81062347
81062348
81062349
81062350
81062351
81062354
81062355
81062357
81062363
81062364
81062367
81062370
81062374
81062375
81062376
81062377
81062378
81062379
81062381
81062382
81062383
81062388
81062389
81062390
81062391
81062392
81062393
81062394
81062397
81062398
81062400
81062401
81062402
81062403
81062404
81062405
81062410
81062411
81062413
81062417
81062418
81062419
81062420
81062421
81062422
81062426
81062427
81062428
81062429
81062430
81062431
81062432
81062433
81062434
81062435
81062436
81062437
81062438
81062439
81062440
81062441
81062442
81062443
81062444
81062445
81062447
81062448
81062449
81062450
81062451
81062452
81062453
81062454
81062455
81062456
81062457
81062458
81062459
81062461
81062463
81062464
81062465
81062467
81062468
81062469
81062470
81062471
81062472
81062473
81062474
81062475
81062476
81062477
81062478
81062479
81062483
81062484
81062485
81062497
81062498
81062499
81062500
81062501
81062508
81062509
81062510
81062511
81062512
81062517
81062518
81062519
81062520
81062521
81062522
81062523
81062525
81062526
81062528
81062529
81062531
81062532
81062533
81062535
81062536
81062537
81062540
81062541
81062542
81062543
81062544
81062545
81062546
81062547
81062548
81062549
81062550
81062551
81062552
81062553
81062554
81062555
81062556
81062557
81062558
81062559
81062560
81062562
81062563
81062564
81062565
81062566
81062567
81062568
81062569
81062570
81062571
81062574
81062575
81062576
81062577
81062579
81062580
81062581
81062582
81062583
81062584
81062585
81062586
81062587
81062588
81062591
81062592
81062593
81062594
81062597
81062600
81062601
81062606
81062612
81062614
81062616
81062617
81062638
81062639
81062641
81062642
81062643
81062645
81062646
81062647
81062652
81062653
81062655
81062660
81062661
81062662
81062663
81062664
81062665
81062666
81062667
81062668
81062670
81062672
81062674
81062675
81062676
81062681
81062682
81062683
81062684
81062686
81062687
81062692
81062694
81062695
81062696
81062698
81062700
81062701
81062702
81062703
81062704
81062705
81062706
81062707
81062708
81062710
81062711
81062713
81062716
81062717
81062718
81062719
81062724
81062725
81062726
81062728
81062729
81062730
81062731
81062733
81062735
81062736
81062737
81062738
81062739
81062740
81062741
81062742
81062743
81062745
81062746
81062751
81062752
81062753
81062754
81062756
81062757
81062758
81062759
81062761
81062762
81062763
81062764
81062765
81062766
81062767
81062768
81062769
81062770
81062774
81062776
81062777
81062779
81062784
81062785
81062786
81062789
81062791
81062793
81062794
81062795
81062796
81062797
81062798
81062801
81062802
81062808
81062809
81062810
81062812
81062813
81062814
81062815
81062816
81062817
81062819
81062820
81062821
81062822
81062823
81062824
81062826
81062827
81062828
81062829
81062830
81062831
81062832
81062833
81062834
81062835
81062836
81062838
81062839
81062840
81062841
81062842
81062844
81062845
81062846
81062848
81062849
81062851
81062852
81062853
81062855
81062857
81062858
81062860
81062861
81062862
81062864
81062866
81062867
81062869
81062870
81062871
81062873
81062875
81062876
81062877
81062878
81062879
81062880
81062882
81062883
81062884
81062885
81062886
81062889
81062890
81062891
81062893
81062894
81062895
81062897
81062898
81062899
81062900
81062901
81062902
81062904
81062906
81062907
81062908
81062909
81062910
81062911
81062912
81062919
81062920
81062921
81062922
81062923
81062924
81062925
81062928
81062929
81062930
81062931
81062933
81062937
81062938
81062939
81062940
81062941
81062942
81062945
81062946
81062947
81062948
81062949
81062950
81062952
81062953
81062954
81062955
81062956
81062957
81062958
81062959
81062960
81062961
81062962
81062964
81062966
81062967
81062970
81062971
81062972
81062973
81062974
81062980
81062981
81062984
81062986
81062987
81062988
81062990
81062991
81062992
81062993
81062995
81062996
81062998
81063000
81063001
81063002
81063003
81063004
81063005
81063006
81063007
81063008
81063021
81063023
81063024
81063025
81063027
81063029
81063030
81063033
81063035
81063036
81063037
81063038
81063039
81063040
81063041
81063043
81063044
81063046
81063048
81063049
81063053
81063054
81063055
81063056
81063057
81063058
81063059
81063060
81063062
81063063
81063064
81063065
81063066
81063067
81063068
81063070
81063071
81063074
81063078
81063079
81063080
81063081
81063082
81063083
81063084
81063085
81063086
81063090
81063091
81063092
81063094
81063097
81063098
81063099
81063103
81063104
81063105
81063106
81063107
81063155
81063156
81063157
81063158
81063159
81063160
81063164
81063165
81063166
81063167
81063168
81063169
81063170
81063171
81063172
81063173
81063174
81063175
81063176
81063178
81063179
81063180
81063181
81063182
81063183
81063184
81063185
81063186
81063187
81063188
81063192
81063195
81063196
81063197
81063198
81063200
81063201
81063202
81063203
81063204
81063205
81063206
81063207
81063208
81063210
81063213
81063214
81063221
81063222
81063223
81063225
81063226
81063227
81063229
81063230
81063233
81063234
81063235
81063239
81063240
81063241
81063243
81063244
81063245
81063246
81063247
81063248
81063249
81063250
81063251
81063252
81063253
81063254
81063255
81063256
81063257
81063259
81063260
81063261
81063262
81063266
81063267
81063268
81063269
81063270
81063271
81063272
81063279
81063280
81063282
81063283
81063286
81063287
81063288
81063290
81063291
81063292
81063293
81063294
81063296
81063299
81063300
81063301
81063302
81063303
81063305
81063306
81063307
81063313
81063314
81063315
81063316
81063320
81063321
81063322
81063323
81063324
81063325
81063326
81063330
81063331
81063332
81063333
81063334
81063335
81063336
81063337
81063338
81063340
81063342
81063343
81063344
81063345
81063346
81063347
81063348
81063349
81063350
81063351
81063352
81063353
81063355
81063356
81063357
81063359
81063362
81063363
81063364
81063365
81063366
81063367
81063368
81063369
81063370
81063371
81063374
81063375
81063379
81063380
81063381
81063382
81063383
81063384
81063386
81063387
81063388
81063390
81063391
81063392
81063393
81063394
81063395
81063399
81063400
81063401
81063402
81063404
81063406
81063407
81063408
81063409
81063410
81063411
81063412
81063414
81063415
81063417
81063419
81063420
81063422
81063424
81063425
81063426
81063427
81063428
81063429
81063433
81063437
81063438
81063440
81063441
81063442
81063443
81063444
81063445
81063446
81063447
81063448
81063449
81063450
81063451
81063452
81063453
81063454
81063455
81063456
81063457
81063458
81063459
81063460
81063461
81063462
81063463
81063465
81063466
81063467
81063468
81063469
81063470
81063471
81063472
81063473
81063474
81063475
81063477
81063478
81063479
81063480
81063481
81063482
81063483
81063484
81063485
81063486
81063487
81063488
81063492
81063494
81063495
81063496
81063497
81063499
81063500
81063501
81063502
81063503
81063504
81063506
81063507
81063508
81063510
81063511
81063513
81063515
81063517
81063519
81063520
81063521
81063522
81063523
81063524
81063525
81063526
81063527
81063528
81063529
81063530
81063531
81063532
81063534
81063538
81063544
81063545
81063552
81063553
81063554
81063555
81063556
81063557
81063558
81063559
81063561
81063562
81063563
81063564
81063565
81063566
81063567
81063568
81063569
81063570
81063574
81063575
81063577
81063580
81063581
81063585
81063586
81063587
81063588
81063589
81063592
81063593
81063594
81063596
81063597
81063598
81063599
81063600
81063601
81063602
81063623
81063626
81063627
81063629
81063630
81063631
81063633
81063634
81063635
81063636
81063637
81063638
81063641
81063642
81063643
81063644
81063645
81063646
81063647
81063648
81063649
81063650
81063655
81063656
81063657
81063658
81063659
81063660
81063661
81063662
81063663
81063664
81063665
81063666
81063667
81063668
81063669
81063670
81063671
81063672
81063673
81063674
81063677
81063678
81063679
81063680
81063681
81063682
81063684
81063685
81063686
81063689
81063690
81063691
81063692
81063693
81063694
81063695
81063696
81063697
81063698
81063699
81063700
81063701
81063702
81063703
81063704
81063706
81063707
81063708
81063709
81063710
81063711
81063712
81063715
81063716
81063717
81063718
81063719
81063720
81063721
81063722
81063723
81063724
81063725
81063726
81063733
81063735
81063736
81063738
81063739
81063740
81063741
81063744
81063745
81063748
81063749
81063750
81063751
81063752
81063758
81063759
81063760
81063762
81063763
81063765
81063766
81063768
81063770
81063772
81063773
81063774
81063775
81063776
81063777
81063778
81063779
81063782
81063785
81063786
81063787
81063789
81063791
81063792
81063793
81063795
81063796
81063798
81063812
81063815
81063816
81063817
81063819
81063820
81063821
81063822
81063823
81063824
81063825
81063827
81063828
81063829
81063830
81063831
81063832
81063833
81063834
81063835
81063836
81063837
81063839
81063852
81063856
81063857
81063858
81063859
81063860
81063862
81063863
81063865
81063866
81063868
81063869
81063872
81063874
81063875
81063876
81063877
81063878
81063879
81063880
81063881
81063882
81063883
81063884
81063885
81063886
81063887
81063888
81063891
81063892
81063893
81063894
81063895
81063896
81063897
81063898
81063902
81063903
81063904
81063905
81063911
81063913
81063915
81063916
81063917
81063918
81063919
81063920
81063921
81063922
81063923
81063925
81063926
81063928
81063929
81063931
81063932
81063938
81063940
81063943
81063946
81063947
81063948
81063950
81063951
81063952
81063954
81063956
81063957
81063960
81063973
81063974
81063975
81063982
81063983
81063987
81063988
81063989
81063990
81063991
81063992
81063993
81063995
81063996
81063997
81063999
81064000
81064001
81064002
81064003
81064004
81064006
81064007
81064008
81064009
81064010
81064011
81064012
81064013
81064015
81064017
81064018
81064019
81064020
81064022
81064023
81064024
81064025
81064026
81064027
81064028
81064030
81064032
81064035
81064036
81064037
81064041
81064042
81064044
81064045
81064046
81064052
81064053
81064054
81064055
81064056
81064061
81064062
81064063
81064064
81064065
81064067
81064068
81064069
81064070
81064072
81064073
81064074
81064075
81064076
81064077
81064078
81064080
81064082
81064089
81064090
81064091
81064092
81064093
81064094
81064095
81064096
81064101
81064102
81064103
81064104
81064105
81064106
81064108
81064112
81064113
81064116
81064117
81064118
81064119
81064120
81064121
81064124
81064125
81064126
81064147
81064151
81064152
81064153
81064154
81064175
81064176
81064177
81064180
81064181
81064188
81064190
81064191
81064192
81064193
81064194
81064195
81064196
81064197
81064202
81064203
81064204
81064209
81064210
81064211
81064212
81064213
81064214
81064215
81064216
81064218
81064219
81064220
81064221
81064222
81064223
81064224
81064225
81064226
81064227
81064228
81064229
81064230
81064231
81064232
81064233
81064234
81064235
81064236
81064237
81064238
81064239
81064240
81064241
81064242
81064243
81064244
81064245
81064246
81064248
81064249
81064250
81064251
81064252
81064253
81064254
81064255
81064256
81064257
81064258
81064259
81064260
81064261
81064262
81064263
81064264
81064267
81064268
81064269
81064270
81064271
81064272
81064273
81064274
81064278
81064279
81064280
81064281
81064282
81064283
81064284
81064285
81064286
81064287
81064288
81064289
81064290
81064291
81064292
81064293
81064294
81064295
81064296
81064297
81064298
81064299
81064300
81064303
81064304
81064305
81064306
81064307
81064308
81064309
81064310
81064311
81064313
81064315
81064318
81064319
81064320
81064325
81064330
81064331
81064332
81064335
81064336
81064337
81064338
81064340
81064341
81064342
81064343
81064345
81064346
81064347
81064349
81064350
81064351
81064352
81064353
81064354
81064356
81064357
81064358
81064359
81064360
81064361
81064362
81064363
81064364
81064370
81064371
81064372
81064373
81064375
81064376
81064377
81064378
81064379
81064380
81064381
81064382
81064389
81064390
81064391
81064392
81064393
81064394
81064395
81064396
81064397
81064398
81064399
81064400
81064401
81064402
81064403
81064405
81064406
81064408
81064409
81064411
81064412
81064413
81064415
81064417
81064418
81064420
81064421
81064424
81064427
81064428
81064429
81064434
81064435
81064436
81064438
81064439
81064440
81064441
81064442
81064443
81064444
81064445
81064446
81064454
81064455
81064460
81064461
81064462
81064463
81064464
81064465
81064467
81064468
81064473
81064482
81064491
81064499
81064506
81064507
81064508
81064509
81064510
81064511
81064516
81064530
81064531
81064533
81064540
81064546
81064547
81064548
81064549
81064550
81064551
81064552
81064553
81064554
81064555
81064557
81064558
81064560
81064562
81064563
81064565
81064568
81064569
81064571
81064572
81064574
81064577
81064581
81064586
81064587
81064591
81064599
81064601
81064604
81064606
81064607
81064608
81064609
81064610
81064611
81064614
81064615
81064616
81064619
81064621
81064622
81064623
81064625
81064627
81064628
81064629
81064631
81064632
81064633
81064634
81064635
81064636
81064638
81064639
81064645
81064646
81064647
81064648
81064649
81064650
81064652
81064653
81064654
81064655
81064657
81064658
81064660
81064661
81064662
81064663
81064664
81064665
81064666
81064667
81064668
81064670
81064671
81064672
81064673
81064674
81064675
81064676
81064677
81064681
81064682
81064685
81064686
81064688
81064690
81064692
81064693
81064695
81064696
81064697
81064698
81064699
81064700
81064703
81064704
81064705
81064706
81064707
81064708
81064709
81064713
81064714
81064715
81064716
81064717
81064718
81064719
81064720
81064726
81064727
81064728
81064729
81064731
81064735
81064736
81064737
81064739
81064743
81064750
81064752
81064753
81064754
81064755
81064757
81064758
81064759
81064761
81064762
81064763
81064764
81064765
81064767
81064770
81064774
81064775
81064779
81064785
81064786
81064787
81064788
81064789
81064790
81064791
81064792
81064795
81064796
81064797
81064798
81064800
81064801
81064804
81064805
81064806
81064807
81064808
81064809
81064810
81064811
81064812
81064813
81064814
81064815
81064816
81064818
81064819
81064822
81064823
81064824
81064825
81064826
81064827
81064828
81064829
81064830
81064831
81064832
81064833
81064834
81064835
81064836
81064841
81064842
81064843
81064844
81064845
81064847
81064848
81064850
81064851
81064852
81064862
81064866
81064867
81064868
81064870
81064871
81064872
81064874
81064875
81064877
81064878
81064879
81064880
81064881
81064884
81064885
81064886
81064887
81064888
81064890
81064891
81064892
81064893
81064900
81064901
81064902
81064904
81064906
81064907
81064910
81064911
81064912
81064914
81064915
81064916
81064917
81064920
81064927
81064931
81064932
81064933
81064934
81064935
81064936
81064937
81064940
81064941
81064942
81064944
81064945
81064946
81064947
81064948
81064949
81064950
81064951
81064952
81064953
81064954
81064955
81064956
81064959
81064961
81064962
81064963
81064964
81064965
81064974
81064976
81064982
81064984
81064987
81065006
81065007
81065008
81065009
81065011
81065013
81065014
81065016
81065017
81065018
81065021
81065022
81065024
81065025
81065027
81065032
81065034
81065035
81065036
81065037
81065042
81065043
81065045
81065046
81065047
81065049
81065050
81065052
81065053
81065057
81065058
81065062
81065067
81065068
81065077
81065078
81065083
81065084
81065087
81065091
81065092
81065097
81065098
81065099
81065100
81065101
81065102
81065132
81065133
81065134
81065136
81065140
81065143
81065145
81065149
81065153
81065157
81065159
81065160
81065161
81065163
81065164
81065165
81065167
81065170
81065171
81065172
81065173
81065174
81065178
81065179
81065181
81065182
81065183
81065186
81065187
81065189
81065191
81065197
81065198
81065635
81065642
81065643
81065646
81065649
81065652
81065656
81065658
81065662
81065667
81065668
81065673
81065674
81065675
81065676
81065678
81065679
81065682
81065683
81065690
81065691
81065696
81065699
81065700
81065701
81065707
81065709
81065710
81065713
81065715
81065717
81065718
81065719
81065720
81065721
81065726
81065729
81065730
81065733
81065734
81065737
81065738
81065741
81065742
81065750
81065753
81065754
81065755
81065758
81065759
81065761
81065762
81065763
81065764
81065767
81065768
81065769
81065771
81065772
81065773
81065774
81065775
81065776
81065780
81065782
81065785
81065786
81065787
81065790
81065796
81065800
81065802
81065803
81065807
81065812
81065813
81065817
81065821
81065823
81065825
81065826
81065830
81065836
81065837
81065838
81065839
81065841
81065842
81065843
81065844
81065847
81065850
81065854
81065861
81065862
81065864
81065866
81065867
81065869
81065870
81065877
81065879
81065883
81065885
81065890
81065891
81065893
81065894
81065896
81065899
81065905
81065907
81065908
81065913
81065916
81065922
81065923
81065924
81065925
81065927
81065930
81065933
81065937
81065938
81066879
81066880
81066882
81066883
81066884
81066888
81066889
81066898
81066903
81066904
81066905
81066906
81066907
81066921
81066926
81066927
81066928
81066931
81066933
81066934
81066939
81066940
81066941
81066942
81066943
81066944
81066945
81066946
81066947
81066949
81066950
81066951
81066953
81066962
81066963
81066964
81066967
81067000
81067001
81067002
81067011
81067027
81067035
81067036
81067044
81067047
81067048
81067049
81067060
81067061
81067062
81067063
81067078
81067079
81067080
81067081
81067082
81067083
81067090
81067093
81067098
81067106
81067111
81067140
81067150
81067152
81067166
81067173
81067189
81067190
81067191
81067192
81067195
81067201
81067202
81067203
81067209
81067211
81067212
81067214
81067221
81067222
81067225
81067227
81067229
81067232
81067233
81067234
81067235
81067243
81067244
81067247
81067249
81067251
81067257
81067258
81067260
81067261
81067262
81067265
81067266
81067269
81067270
81067272
81067273
81067274
81067277
81067278
81067280
81067281
81067282
81067285
81067286
81067287
81067288
81067290
81067291
81067293
81067296
81067298
81067299
81067301
81067303
81067304
81067305
81067306
81067307
81067308
81067309
81067310
81067311
81067312
81067313
81067314
81067315
81067316
81067317
81067320
81067322
81067325
81067327
81067328
81067330
81067331
81067332
81067334
81067336
81067337
81067341
81067342
81067343
81067345
81067356
81067358
81067359
81067362
81067363
81067365
81067366
81067368
81067369
81067371
81067372
81067374
81067375
81067377
81067380
81067381
81067382
81067385
81067390
81067392
81067393
81067394
81067396
81067397
81067398
81067400
81067401
81086980
81086981
81086985
81086986
81086990
81086991
81086995
81086996
81087000
81087001
81087005
81087006
81087013
81087016
81087023
81087026
81087027
81087031
81087036
81087038
81087039
81087040
81087044
81087046
81087047
81087049
81087050
81087053
81087054
81087056
81087057
81087066
81087067
81087068
81087069
81087070
81087071
81087072
81087073
81087074
81087075
81087076
81087077
81087078
81087079
81087080
81087082
81087083
81087085
81087086
81087087
81087088
81087090
81087091
81087092
81087093
81087095
81087096
81087097
81087099
81087106
81087109
81087110
81087111
81087113
81087118
81087120
81087121
81087128
81087131
81087135
81087138
81087141
81087145
81087148
81087153
81087154
81087155
81087157
81087160
81087163
81087166
81087171
81087174
81087175
81087176
81087177
81087178
81087179
81087180
81087181
81087182
81087183
81087184
81087187
81087188
81087198
81087202
81087205
81087206
81087207
81087208
81087212
81087213
81087214
81087216
81087217
81087218
81087221
81087235
81087240
81087245
81087251
81087254
81087260
81087269
81087271
81087274
81087277
81087283
81087284
81087296
81087300
81087301
84974944
84974945
84974946
84974948
84974949
84974950
84974951
84974959
84974961
84974962
84974963
84974964
84974966
84974967
84974968
84974969
84974970
84974971
84974974
84974975
84974977
84974980
84974983
84974984
84974985
84974986
84974987
84974988
84974989
84974990
84974991
84974992
84974993
84974994
84974997
84974999
84975002
84975003
84975004
84975007
84975008
84975011
84975013
84975015
84975016
84975020
84975025
84975026
84975029
84975031
84975032
84975033
84975035
84975036
84975037
84975038
84975040
84975041
84975042
84975043
84975046
84975047
84975049
84975052
84975053
84975054
84975056
84975058
84975059
84975060
84975061
84975067
84975068
84975070
84975071
84975073
84975074
84975076
84975079
84975080
84975081
84975082
84975083
84975084
84975085
84975087
84975090
84975091
84975092
84975093
84975095
84975098
84975100
84975101
84975102
84975103
84975105
84975108
84975116
84975117
84975118
84975119
84975120
84975121
84975122
84975123
84975125
84975126
84975127
84975128
84975129
84975130
84975132
84975134
84975137
84975138
84975139
84975142
84975144
84975147
84975148
84975151
84975156
84975159
84975161
84975163
84975164
84975168
84975169
84975170
84975172
84975173
84975174
84975175
84975176
84975178
84975179
84975180
84975184
84975186
84975188
84975189
84975192
84975193
84975194
84975195
84975196
84975197
84975198
84975199
84975200
84975203
84975206
84975208
84975209
84975210
84975212
84975213
84975214
84975215
84975217
84975218
84975219
84975220
84975223
84975228
84975229
84975231
84975234
84975236
84975240
84975241
84975243
84975245
84975246
84975249
84975251
84975254
84975258
84975261
84975262
84975263
84975264
84975265
84975268
84975271
84975276
84975277
84975280
84975281
84975284
84981690
84981692
84981693
84981694
84981695
84981697
84981698
84981701
84981702
84981703
84981704
84981705
84981707
84981709
84981710
84981715
84981717
84981719
84981721
84981722
84981723
84981724
84981725
84981726
84981728
84981734
84981735
84981737
84981738
84981741
84981743
84981744
84981745
84981746
84981747
84981748
84981749
84981750
84981751
84981752
84981755
84981758
84981762
84981763
84981764
84981765
84981768
84981770
84981771
84981772
84981775
84981776
84981777
84981778
84981779
84981781
84981783
84981784
84981785
84981786
84981787
84981791
84981792
84981793
84981794
84981797
84981803
84981807
84981814
84981817
84981818
84981820
84981822
84981823
84981824
84981826
84981828
84981829
84981830
84981832
84981844
84981849
84981854
84981858
84981863
84981864
84981869
84981874
84981881
84981886
84981891
84981896
84981901
84981902
84981906
84981907
84981911
84981912
84981916
84981920
84981925
84981930
84981935
84981938
84981941
84981944
84981945
84981946
84981957
84981960
84981962
84981966
84981967
84981969
84981975
84981979
84981980
84981981
84981982
84981983
84981984
84981987
84981988
84981989
84981991
84981995
84981996
84981998
84981999
84982000
84982001
84982002
84982005
84982006
84982008
84982010
84982011
84982013
84982014
84982015
84982016
84982018
84982019
84982022
84982026
84982029
84982031
84982045
84982048
84982050
84982051
84982052
84982053
84982055
84982057
84982058
84982060
84982065
84982067
84982074
84982081
84982083
84982084
84982085
84982086
84982087
84982088
84982089
84982090
84982091
84982092
84982095
84982096
84982098
84982100
84982101
84982102
84982103
84982104
84982105
84982106
84982107
84982108
84982116
84982117
84982118
84982119
84982126
84982127
84982131
84982132
84982137
84982141
84982142
84982144
84982146
84982149
85098250
85098252
85098255
85098259
85098260
85098261
85098264
85098265
85098267
85098268
85098271
85098272
85098273
85098274
85098275
85098277
85098278
85098279
85098280
85098282
85098284
85098285
85098286
85098287
85098290
85098291
85098294
85098295
85098296
85098297
85098298
85098304
85098310
85098311
85098313
85098315
85098316
85098321
85098322
85098324
85098325
85098326
85098328
85098330
85098336
85098337
85098340
85098341
85098347
85098349
85098352
85098353
85098354
85098355
85098356
85098357
85098358
85098359
85098360
85098362
85098363
85098366
85098368
85098371
85098374
85098377
85098380
85098383
85098385
85098386
85098389
85098394
85098398
85098400
85098411
85098414
85098416
85098417
85098427
85098428
85098434
85098438
85098442
85098444
85098447
85098450
85098454
85098457
85098458
85098459
85098461
85098474
85098477
85098480
85098482
85098485
85098487
85098489
85098492
85098493
85098494
85098495
85098499
85098500
85098507
85098514
85098518
85098521
85098580
85098582
85098584
85098586
85098589
85098591
85098592
85098593
85098594
85098595
85098596
85098597
85098598
85098600
85098603
85098604
85098605
85098606
85098607
85098608
85098609
85098611
85098612
85098613
85098614
85098615
85098617
85098622
85098627
85098630
85098632
85098634
85098635
85098640
85098642
85098644
85098646
85098648
85098650
85098652
85098655
85098656
85098660
85098662
85098664
85098665
85098668
85098669
85098672
85098677
85098679
85098682
85098683
85098686
85098688
85098689
85098692
85098694
85098695
85098698
85098699
85098702
85098705
85098713
85098716
85098717
85098718
85098719
85098721
85098722
85098723
85098726
85098727
85098728
85098729
85098730
85098731
85098732
85098733
85098734
85098735
85098736
85098737
85098738
85098739
85098740
85098741
85098742
85098743
85098744
85098745
85098746
85098747
85098756
85098757
85098758
85098761
85098762
85098763
85098764
85098765
85098766
85098767
85098774
85098777
85098778
85098779
85098784
85098785
85098786
85098787
85098788
85098794
85098795
85098800
85098802
85098804
85098805
85098806
85098809
85098819
85098824
85098825
85098834
85098835
85098836
85098840
85145926
85149220
85149222
85149228
85149232
85149233
85149236
85149237
85149241
85149242
85149245
85149246
85149247
85149248
85149250
85149253
85149254
85149255
85149256
85149257
85149265
85149275
85149277
85149278
85149280
85149282
85149283
85149284
85149286
85149288
85149290
85149307
85149310
85149314
85149316
85149318
85149322
85149323
85149325
85149326
85149328
85149329
85149330
85149333
85149336
85149337
85149338
85149339
85149340
85149341
85149342
85149343
85149353
85149357
85149360
85149361
85149363
85149364
85149366
85149367
85149371
85149372
85149376
85149381
85149385
85149387
85149389
85149391
85149392
85149394
85149395
85149396
85149399
85149400
85149403
85149404
85149405
85149406
85149407
85149408
85149409
85149410
85149414
85149416
85149417
85149418
85149420
85149421
85149423
85149424
85149425
85149429
85149431
85149432
85149433
85149434
85149435
85149436
85149440
85149441
85149444
85149446
85149448
85149449
85149450
85149459
85149461
85149462
85149463
85149466
85149472
85149474
85149477
85149482
85149486
85149487
85149489
85149493
85149497
85149498
85149500
85149505
85149510
85164174
85164176
85164177
85164181
85164182
85164185
85164196
85164197
85164198
85164199
85164201
85164203
85164204
85164205
85164207
85164208
85164209
85164211
85164212
85164213
85164214
85164215
85164217
85164218
85164220
85164221
85164223
85164224
85164225
85164227
85164228
85164229
85164230
85164231
85164232
85164234
85164235
85164236
85164238
85164239
85164242
85164245
85164248
85164249
85164253
85164254
85164256
85164260
85164261
85164263
85164264
85164267
85164268
85164269
85164270
85164271
85164274
85164277
85164279
85164280
85164286
85164293
85164295
85164303
85164305
85164307
85164310
85164312
85164313
85164316
85164318
85164320
85164322
85164323
85164324
85164325
85164327
85164328
85164329
85164331
85164333
85164335
85164339
85164341
85164343
85164344
85164345
85164346
85164347
85164348
85164349
85164351
85164354
85164356
85164357
85164360
85164361
85164364
85164365
85164368
85164370
85164371
85164372
85164374
85164376
85164378
85164380
85164382
85164384
85164386
85164387
85164389
85164390
85164393
85164394
85164395
85164396
85164398
85164399
85164400
85164401
85164405
85164406
85164407
85164408
85164409
85164413
85164414
85164415
85164416
85164420
85164421
85164422
85164426
85164427
85164432
85164435
85164436
85164438
85164441
85164444
85164451
85164453
85164456
85164458
85164462
85164466
85164470
85164473
85164476
85164487
85164488
85164489
85164490
85164491
85164493
85164494
85164495
85164496
85164497
85164498
85164499
85164500
85164501
85164502
85164504
85164505
85164506
85164507
85164508
85164509
85164513
85164518
85164522
85164526
85164530
85164531
85164537
85164540
85164545
85164551
85164553
85164554
85164555
85164557
85164564
85164566
85164569
85164571
85164572
85164573
85164582
85164589
85164590
85164592
85164594
85164597
85164598
85164599
85164605
85164606
85164610
85164611
85164614
85164615
85164617
85164618
85164619
85164620
85164621
85164622
85164624
85164625
85164631
85164632
85164633
85164636
85164637
85164640
85164643
85164650
85164651
85176927
85176930
85176932
85176935
85176936
85176937
85176938
85176940
85176941
85176943
85176945
85176946
85176950
85176952
85176954
85176956
85176958
85176963
85176964
85176965
85176967
85176968
85176970
85176973
85176974
85176976
85176979
85176980
85176981
85176982
85176983
85176984
85176985
85176986
85176987
85176988
85176989
85176990
85176991
85176992
85176993
85176994
85176996
85176997
85176999
85177002
85177003
85177004
85177005
85177010
85177011
85177015
85177019
85177021
85177022
85177025
85177028
85177032
85177034
85177038
85177042
85177050
85177055
85177058
85177070
85177072
85177079
85177082
85177083
85177084
85177085
85177090
85177092
85177093
85177095
85177096
85177097
85177101
85177103
85177106
85177108
85177109
85177110
85177111
85177113
85177115
85177116
85177118
85177119
85177120
85177122
85177123
85177124
85177126
85177127
85177128
85177129
85177130
85177131
85177134
85177136
85177141
85177149
85177156
85177176
85177177
85177179
85177180
85177181
85177182
85177183
85177184
85177185
85177186
85177187
85177188
85177190
85177191
85177192
85177193
85177194
85177195
85177196
85177197
85177200
85177204
85177207
85177208
85177212
85177215
85177217
85177218
85177219
85177221
85177225
85177226
85177227
85177229
85177230
85177231
85177232
85177233
85177238
85177245
85177246
85177256
85177258
85177261
85182202
85182205
85182206
85182207
85182209
85182210
85182211
85182214
85182215
85182216
85182218
85182219
85182236
85182238
85182240
85182245
85182249
85182250
85182251
85182252
85182253
85182256
85182258
85182259
85182262
85182264
85182265
85182270
85182272
85182273
85182283
85182285
85182289
85182290
85182291
85182292
85182293
85182294
85182295
85182296
85182300
85182304
85182305
85182306
85182307
85182308
85182312
85182313
85182322
85182323
85182327
85182330
85182331
85182332
85182333
85182334
85182338
85182339
85182340
85182341
85182343
85182344
85182345
85182346
85182348
85182349
85182350
85182351
85182352
85182354
85182355
85182371
85182372
85182373
85182374
85182375
85182380
85182381
85182383
85182384
85182386
85182388
85182391
85182396
85182397
85182398
85182399
85182400
85182401
85182402
85182406
85182409
85182410
85182411
85182412
85182413
85182416
85182419
85182420
85182421
85182422
85182424
85182426
85182430
85182431
85182433
85182436
85182439
85182442
85182447
85182448
85182451
85182454
85182455
85182458
85195324
85195336
85195340
85195344
85195346
85195348
85195351
85195352
85195356
85195357
85195358
85195361
85195362
85195363
85195364
85195368
85195378
85195379
85195381
85195382
85195384
85195385
85195387
85195388
85195390
85195391
85195392
85195395
85195397
85195400
85195401
85195403
85195404
85195405
85195409
85195410
85195411
85195413
85195414
85195415
85195416
85195417
85195418
85195422
85195423
85195425
85195426
85195429
85195430
85195431
85195432
85195439
85195441
85195442
85195444
85195446
85195448
85195449
85195450
85195451
85195456
85195460
85195465
85195468
85195469
85195470
85195471
85195474
85195475
85195477
85195478
85195480
85195481
85195482
85195483
85195484
85195485
85195486
85195487
85195488
85195489
85195496
85195502
85195503
85195508
85195511
85195512
85195515
85195516
85195518
85195519
85195521
85195522
85195524
85195525
85195527
85195528
85195529
85195541
85195547
85195552
85195553
85195559
85195560
85195566
85195571
85195575
85195576
85195577
85197685
85197689
85197695
85197709
85197710
85197711
85197712
85197713
85197715
85197716
85197717
85197718
85197720
85197721
85197722
85197724
85197725
85197726
85197727
85197745
85197751
85197758
85197759
85197760
85197762
85197763
85197764
85197766
85197769
85197772
85197773
85197775
85197776
85197777
85197778
85197779
85197782
85197783
85197784
85197790
85197793
85197795
85197797
85197799
85197800
85197803
85197806
85197807
85197808
85197812
85197813
85197817
85197820
85197824
85197829
85197834
85197837
85197841
85197842
85197843
85197845
85197846
85197847
85197850
85197851
85197852
85197854
85197859
85197860
85197861
85197863
85197864
85197865
85197870
85197871
85197874
85197879
85197882
85197883
85197884
85197885
85197886
85197888
85197889
85197890
85197892
85197893
85197908
85197910
85197912
85197916
85197918
85197919
85197920
85197921
85197922
85197923
85197924
85197925
85197926
85197927
85197928
85197929
85197930
85197931
85197932
85197933
85197934
85197935
85197936
85197937
85197938
85197939
85197940
85197941
85197942
85197945
85197950
85197951
85197954
85197956
85197958
85197959
85197979
85197980
85197981
85197984
85197988
85197991
85197995
85198000
85198002
85198004
85198008
85198011
85198016
85198017
85198018
85198020
85198021
85198022
85198028
85198030
85198031
85198032
85198037
85198040
85198041
85198044
85198046
85198047
85198049
85198050
85198051
85198054
85198056
85198057
85198058
85198065
85198071
85198072
85198077
85198080
85198083
85198088
85198089
85198095
85198096
85198097
85198101
85198103
85198111
85198112
85198113
85198118
85198119
85198122
85198124
85198125
85198130
85230549
85230553
85230554
85230555
85230558
85230559
85230560
85230562
85230563
85230564
85230565
85230566
85230567
85230569
85230570
85230571
85230572
85230573
85230574
85230575
85230576
85230577
85230578
85230579
85230580
85230581
85230582
85230583
85230584
85230585
85230588
85230589
85230590
85230591
85230592
85230593
85230594
85230595
85230596
85230597
85230599
85230600
85230601
85230603
85230604
85230605
85230606
85230607
85230608
85230609
85230610
85230613
85230614
85230615
85230616
85230620
85230623
85230624
85230625
85230627
85230628
85230629
85230632
85230634
85230636
85230638
85230641
85230643
85230645
85230647
85230649
85230650
85230651
85230652
85230654
85230655
85230657
85230658
85230659
85230660
85230661
85230666
85230667
85230668
85230669
85230670
85230671
85230673
85230689
85230690
85230691
85230698
85230699
85230702
85230703
85230704
85230706
85230708
85230710
85230712
85230714
85230715
85230716
85230717
85230718
85230723
85230724
85230725
85230729
85230731
85230732
85230733
85230747
85230753
85230757
85230760
85230762
85230768
85230774
85230775
85230776
85230777
85230778
85230779
85230780
85230781
85230782
85230784
85230785
85230786
85230787
85230790
85230792
85230793
85230795
85230799
85230801
85239848
85239851
85239853
85239855
85239856
85239857
85239858
85239859
85239861
85239862
85239865
85239866
85239868
85239869
85239873
85239876
85239877
85239878
85239880
85239885
85239886
85239887
85239888
85239889
85239891
85239896
85239899
85239901
85239907
85239908
85239909
85239910
85239911
85239912
85239913
85239914
85239917
85239918
85239923
85239930
85239933
85239936
85239957
85239958
85239960
85239961
85239964
85239965
85239969
85239977
85239986
85239987
85239988
85239989
85239990
85239994
85239996
85240000
85240002
85240011
85240012
85240015
85240016
85240017
85240019
85240020
85240021
85240032
85240035
85240037
85240038
85240040
85240041
85240043
85240044
85240045
85240047
85240048
85240049
85240051
85240053
85240054
85240055
85240056
85240058
85240060
85240061
85240063
85240064
85240066
85240067
85240069
85240070
85240081
85240083
85240084
85240085
85240086
85240087
85240090
85240092
85240094
85240097
85240098
85240100
85240101
85240102
85240103
85240105
85240106
85240108
85240112
85240116
85240117
85247956
85247959
85247960
85247961
85247963
85247964
85247966
85247967
85247968
85247969
85247970
85247971
85247972
85247974
85247976
85247978
85247979
85247982
85247984
85247985
85247986
85247991
85247993
85247994
85247995
85247997
85247998
85247999
85248001
85248002
85248003
85248005
85248006
85248007
85248009
85248011
85248012
85248014
85248015
85248016
85248017
85248018
85248019
85248020
85248021
85248022
85248025
85248028
85248030
85248032
85248034
85248035
85248036
85248037
85248040
85248043
85248046
85248047
85248049
85248050
85248054
85248055
85248056
85248057
85248060
85248061
85248063
85248064
85248066
85248067
85248069
85248071
85248077
85248081
85248083
85248084
85248088
85248090
85248093
85248095
85248096
85248098
85248100
85248107
85248108
85248115
85248116
85248117
85248120
85248121
85248124
85248125
85248127
85248129
85248131
85248132
85248133
85248134
85248139
85248140
85248141
85248142
85248146
85248149
85248150
85248151
85248153
85248158
85248160
85248161
85248162
85248163
85248164
85248166
85248167
85248170
85248171
85248172
85248174
85248175
85248177
85248179
85248180
85248182
85248183
85248185
85248188
85248196
85248200
85248203
85248207
85248208
85248209
85248212
85248214
85248215
85248216
85248217
85248226
85248230
85248233
85248234
85248235
85248236
85248244
85248247
85248248
85248249
85248250
85248254
85256537
85256538
85256540
85256541
85256544
85256545
85256546
85256547
85256548
85256549
85256550
85256551
85256558
85256561
85256565
85256566
85256569
85256570
85256573
85256574
85256578
85256579
85256581
85256582
85256583
85256584
85256586
85256587
85256588
85256589
85256594
85256599
85256600
85256602
85256603
85256605
85256606
85256609
85256611
85256614
85256615
85256618
85256621
85256623
85256625
85256626
85256627
85256629
85256632
85256635
85256638
85256643
85256645
85256649
85256656
85256657
85256658
85256659
85256660
85256661
85256664
85256666
85256669
85256670
85256671
85256674
85256675
85256681
85256684
85256685
85256686
85256688
85256690
85256693
85256695
85256696
85256697
85256700
85256706
85256709
85256710
85256711
85256712
85256713
85256714
85256715
85256716
85256717
85256718
85256719
85256720
85256721
85256722
85256723
85256724
85256725
85256726
85256727
85256728
85256729
85256736
85256737
85256738
85256739
85256742
85256743
85256744
85256745
85256746
85256747
85256750
85256751
85256752
85256753
85256754
85256759
85256761
85256762
85256773
85256774
85256775
85256778
85256779
85256782
85256785
85256786
85256789
85256792
85256793
85256796
85256802
85256804
85256805
85256806
85256809
85256810
85256812
85256813
85256814
85256817
85256818
85256819
85256820
85256821
85256822
85256823
85256824
85256826
85256828
85256830
85256831
85256833
85256834
85256836
85256839
85256842
85256848
85256852
85256854
85256855
85256857
85256858
85256859
85256862
85256863
85256865
85256866
85256872
85256873
85256874
85256875
85256882
85256885
85256887
85256889
85256891
85256892
85256894
85256895
85256897
85261515
85261523
85261525
85261527
85261529
85261530
85261532
85261533
85261534
85261535
85261537
85261538
85261539
85261540
85261541
85261542
85261543
85261544
85261547
85261548
85261551
85261552
85261555
85261557
85261566
85261567
85261568
85261569
85261572
85261573
85261576
85261579
85261582
85261584
85261586
85261588
85261589
85261592
85261595
85261596
85261600
85261601
85261602
85261606
85261609
85261610
85261611
85261612
85261613
85261615
85261617
85261618
85261619
85261620
85261621
85261622
85261623
85261624
85261625
85261629
85261631
85261632
85261633
85261636
85261637
85261638
85261640
85261641
85261642
85261643
85261644
85261645
85261646
85261647
85261649
85261652
85261653
85261654
85261660
85261661
85261664
85261665
85261666
85261667
85261668
85261669
85261672
85261673
85261676
85261677
85261678
85261683
85261691
85261692
85261694
85261695
85261701
85261702
85261706
85261711
85261714
85261715
85261720
85261723
85261730
85261742
85261745
85261747
85261750
85261753
85261754
85261755
85261757
85261760
85261761
85261763
85261764
85261765
85261767
85267046
85267047
85267049
85267050
85267503
85267504
85267507
85267508
85267509
85267511
85267512
85267514
85267516
85267517
85267519
85267527
85267528
85267543
85267554
85267560
85267561
85267575
85267577
85267580
85267581
85267583
85267584
85267591
85267592
85267593
85267594
85267596
85267603
85267604
85267606
85267607
85267608
85267609
85267611
85267616
85267617
85267623
85267626
85267630
85267631
85267632
85267635
85267638
85267639
85267642
85267645
85267646
85267648
85267652
85267654
85267659
85267660
85267663
85267667
85267669
85267672
85267674
85267677
85267680
85267683
85267687
85267689
85267691
85267692
85267696
85267701
85267702
85267703
85267704
85267705
85267709
85267710
85267712
85267714
85267715
85267725
85267726
85267727
85267761
85267763
85267765
85267768
85267769
85267770
85267771
85267773
85267775
85267776
85267778
85267779
85267780
85267782
85267785
85267787
85267789
85267795
85267798
85267800
85267801
85267803
85267805
85267806
85267808
85267809
85267810
85267817
85267820
85267821
85267822
85267826
85267827
85267828
85267831
85267832
85267838
85267839
85267840
85267846
85267847
85267848
85267850
85267851
85285698
85285699
85285700
85285701
85285702
85285703
85285705
85285706
85285708
85285709
85285711
85285712
85285714
85285715
85285717
85285718
85285720
85285722
85285723
85285724
85285725
85285727
85285728
85285729
85285732
85285738
85285739
85285740
85285741
85285742
85285744
85285746
85285748
85285750
85285751
85285753
85285754
85285755
85285756
85285758
85285761
85285763
85285764
85285766
85285767
85285768
85285769
85285770
85285771
85285773
85285775
85285777
85285779
85285782
85285783
85285784
85285785
85285786
85285787
85285788
85285790
85285792
85285793
85285794
85285795
85285796
85285798
85285800
85285801
85285802
85285803
85285804
85285806
85285808
85285809
85285810
85285811
85285812
85285814
85285816
85285817
85285818
85285819
85285820
85285822
85285824
85285825
85285826
85285827
85285828
85285829
85285831
85285832
85285833
85285834
85285835
85285837
85285839
85285847
85285849
85285851
85285856
85285858
85285861
85285865
85285866
85285871
85285876
85285878
85285879
85285880
85285881
85285882
85285887
85285888
85285890
85285892
85285893
85285896
85285897
85285899
85285900
85285902
85285903
85285904
85285909
85285910
85285913
85285919
85285920
85285922
85285923
85285925
85285926
85285928
85285929
85285930
85285932
85285934
85285935
85285939
85285940
85285942
85285944
85285946
85285947
85285948
85285954
85285955
85285957
85285959
85285960
85285963
85285966
85285970
85285973
85285974
85285975
85285976
85285981
85285983
85285984
85285985
85285986
85285987
85285988
85285989
85285990
85285991
85285994
85285996
85285998
85285999
85286000
85286001
85286002
85286005
85286018
85741445
85741448
85741450
85741451
85741453
85741456
85741459
85741461
85741462
85741465
85741466
85741479
85741480
85741483
85741486
85741492
85741495
85741499
85741500
85741501
85741503
85741504
85741510
85741513
85741516
85741517
85741519
85741520
85741521
85741522
85741524
85741525
85741526
85741527
85741528
85741529
85741530
85741531
85741534
85741610
85741611
85741612
85741613
85741615
85741616
85741617
85741620
85741627
85741628
85741629
85741630
85741631
85741634
85741721
85741722
85741723
85741724
85741725
85741726
85741727
85741728
85741736
85741737
85741738
85741739
85741741
85741815
85741816
85741817
85741818
85741819
85741820
85741821
85741822
85741826
85741829
85741830
85741833
85741835
85741836
85741837
85741841
85741842
85741843
85741844
85741845
85741852
85741853
85741854
85741855
85741858
85741861
85741863
85741864
85741865
85741866
85741869
85741870
85741871
85741881
85741884
85741889
85741890
85741892
85741894
85741895
85741897
85741898
85741899
85741900
85741903
85741906
85741907
85741908
85741909
85741910
85741911
85741912
85741913
85741914
85741915
85741916
85741917
85741918
85741919
85741920
85741922
85741923
85741929
85741932
85741933
85741934
85741937
85741938
85741939
85741948
85741950
85741952
85741954
85741966
85741971
85741972
85741975
85741976
85741977
85741978
85741979
85741980
85741981
85741982
85741985
85741986
85741989
85741993
85741994
85741995
85741996
85741997
85742005
85742008
85742009
85742011
85742012
85742014
85742017
85742018
85742019
85742020
85742021
85742024
85747715
85747716
85747741
85747744
85747746
85747749
85747753
85747754
85747759
85747762
85747764
85747766
85747773
85747774
85747775
85747777
85747778
85747779
85747780
85747781
85747783
85747786
85747788
85747793
85747794
85747795
85747802
85747804
85747805
85747808
85747809
85747810
85747811
85747812
85747813
85747814
85747816
85747817
85747818
85747819
85747823
85747831
85747833
85747835
85747841
85747842
85747843
85747844
85747847
85747848
85747855
85747857
85747858
85747859
85747860
85747861
85747863
85747864
85747865
85747866
85747867
85747870
85747871
85747872
85747873
85747874
85747875
85747876
85747878
85747879
85747880
85747881
85747882
85747883
85747884
85747885
85747888
85747889
85747890
85747891
85747892
85747895
85747896
85747898
85747901
85747905
85747906
85747909
85747912
85747918
85747922
85747923
85747926
85747930
85747932
85747937
85747942
85747943
85747944
85747945
85747946
85747947
85747949
85747950
85747953
85747954
85747955
85747956
85747957
85747958
85747959
85747961
85747962
85747970
85747971
85747972
85747975
85747977
85747979
85747980
85747982
85747988
85747989
85747990
85747993
85747995
85747998
85747999
85748002
85748004
85748010
85748011
85752849
85752850
85752851
85752852
85752853
85752854
85752856
85752859
85752860
85752861
85752864
85752865
85752872
85752873
85752874
85752877
85752880
85752884
85752887
85752888
85752904
85752907
85752910
85752913
85752916
85752924
85752925
85752926
85752927
85752934
85752935
85752936
85752937
85752938
85752939
85752940
85752941
85752943
85752945
85752953
85752956
85752958
85752959
85752960
85752961
85752963
85752964
85752965
85752967
85752968
85752969
85752970
85752974
85752977
85752981
85752983
85752986
85752988
85752991
85752994
85752997
85753000
85753001
85753004
85753007
85753008
85753010
85753011
85753015
85753016
85753018
85753019
85753020
85753024
85753025
85753026
85753028
85753029
85753031
85753033
85753034
85753035
85753036
85753037
85753039
85753040
85753041
85753042
85753044
85753046
85756547
85756548
85756549
85756550
85756554
85756558
85756562
85756563
85756565
85756566
85756567
85756568
85756569
85756570
85756571
85756572
85756573
85756574
85756575
85756578
85756586
85756593
85756595
85756597
85756598
85756599
85756602
85756603
85756605
85756606
85756610
85756612
85756614
85756616
85756618
85756620
85756622
85756625
85756626
85756627
85756630
85756632
85756634
85756638
85756639
85756641
85756643
85756645
85756646
85756648
85756657
85756663
85756664
85756673
85756683
85756685
85756687
85756688
85756690
85756693
85756696
85756700
85756701
85756702
85756703
85756704
85756705
85756707
85756708
85756709
85756710
85756711
85756712
85756713
85756714
85756715
85756716
85756717
85756718
85756719
85756720
85756721
85756722
85756724
85756725
85756727
85756728
85756729
85756730
85756732
85756733
85756734
85756736
85756739
85756740
85756744
85756745
85756750
85756754
85756755
85756756
85756758
85756761
85756762
85756763
85756764
85756765
85756769
85756770
85756771
85756772
85756773
85756775
85756785
85756788
85756790
85756793
85756796
85756797
85786779
85786781
85786783
85786784
85786785
85786786
85786789
85786790
85786797
85786798
85786799
85786802
85786803
85786811
85786812
85786820
85786821
85786822
85786824
85786825
85786826
85786828
85786829
85786831
85786842
85786845
85786848
85786849
85786852
85786855
85786858
85786860
85786861
85786862
85786865
85786869
85786870
85786871
85786872
85786876
85786880
85786881
85786884
85786885
85786886
85786888
85786890
85786891
85786894
85786895
85786902
85786905
85786906
85786910
85786912
85786913
85786914
85786920
85786921
85786922
85786924
85786925
85786926
85786928
85786929
85786930
85786931
85786933
85786934
85786935
85786937
85786939
85786940
85786941
85786942
85786943
85786944
85786945
85786946
85786949
85786950
85786953
85786955
85786956
85786957
85786958
85786961
85786964
85786971
85786972
85786974
85786975
85786978
85786980
85786981
85786985
85786986
85786987
85786988
85786992
85786993
85786995
85786997
85786998
85786999
85787001
85787002
85787022
85787023
85787024
85787025
85787026
85787027
85787028
85787029
85787030
85787031
85787032
85787033
85787036
85787037
85787038
85787039
85787040
85787041
85787042
85787044
85787048
85787050
85787052
85787057
85787063
85787064
85787066
85787069
85852484
85852486
85852488
85852496
85852497
85852499
85852500
85852504
85852506
85852512
85852517
85852523
85852526
85852527
85852529
85852534
85852537
85852539
85852540
85852543
85852544
85852545
85852547
85852560
85852561
85852564
85852566
85852567
85852569
85852571
85852574
85852575
85852577
85852580
85852582
85852583
85852585
85852586
85852587
85852588
85852589
85852592
85852593
85852595
85852598
85852601
85852602
85852603
85852605
85852612
85852613
85852614
85852615
85852616
85852618
85852619
85852622
85852623
85852624
85852625
85852626
85852627
85852628
85852646
85852647
85852648
85852649
85852650
85852651
85852652
85852659
85852660
85852661
85852662
85852663
85852665
85852666
85852667
85852668
85852669
85852670
85852675
85852678
85852679
85852682
85852683
85852687
85852694
85852695
85852698
85852700
85852703
85852706
85852708
85852711
85852713
85852716
85852718
85852719
85852722
85852723
85852725
85852726
85852729
85852730
85852732
85852734
85852736
85852737
85852738
85852740
85852741
85852744
85852746
85852747
85852748
85852749
85852752
85852754
85852755
85852759
85852761
85852762
85852764
85852775
85852778
85852782
85852783
85852784
85852790
85852796
85852803
85852809
85852811
85852816
85852821
85852825
85852832
85852836
85852837
85852839
85852841
85852842
85852843
85852850
85852857
85852861
85852876
85852877
85856079
85856080
85856082
85856084
85856085
85856086
85856087
85856088
85856089
85856093
85856098
85856100
85856103
85856105
85856106
85856109
85856120
85856121
85856123
85856126
85856129
85856133
85856134
85856136
85856137
85856138
85856139
85856141
85856142
85856146
85856147
85856148
85856150
85856151
85856152
85856153
85856155
85856156
85856158
85856161
85856162
85856163
85856166
85856177
85856178
85856179
85856181
85856184
85856186
85856188
85856189
85856190
85856193
85856197
85856200
85856201
85856202
85856204
85856205
85856214
85856216
85856219
85856233
85856238
85856246
85856247
85856248
85856249
85856252
85856253
85856255
85856256
85856259
85856260
85856263
85856266
85856272
85856274
85856276
85856277
85856280
87219068
87219070
87219075
87219076
87219081
87219082
87219087
87219092
87219096
87219101
87219104
87219105
87219106
87219107
87219109
87219110
87219113
87219116
87219118
87219123
87219126
87219127
87219128
87219134
87219139
87219140
87219146
87219148
87219149
87219153
87219156
87219157
87219159
87219160
87219164
87219165
87219166
87219167
87219168
87219169
87219175
87219177
87219178
87225779
87225785
87225786
87225793
87225794
87225795
87225796
87225797
87225798
87225799
87225800
87225801
87225802
87225803
87225804
87225805
87225806
87225808
87225810
87225811
87225813
87225816
87225821
87225823
87225824
87225828
87225829
87225830
87225839
87225841
87225842
87225843
87225844
87225845
87225846
87225847
87225848
87225849
87225850
87225851
87225855
87225856
87225857
87225859
87225862
87225864
87225866
87225867
87225869
87225881
87225882
87225883
87225885
87225887
87225896
87225899
87225904
87225906
87225910
87225913
87225918
87225924
87225925
87225928
87225930
87225931
87225932
87225934
87225938
87225939
87225940
87225941
87225942
87225943
87225944
87225946
87225948
87225951
87225954
87225956
87225958
87225960
87225961
87225962
87225963
87225965
87225966
87225967
87225968
87225970
87225972
87225973
87225974
87225975
87225979
87225980
87225982
87225985
87225986
87225987
87225988
87225989
87225990
87225991
87225992
87225993
87225997
87226000
87226001
87226002
87226008
87226009
87226013
87226017
87226021
87226023
87226025
87226027
87226029
87226031
87226032
87226037
87226038
87226042
87226044
87226047
87226048
87226052
87226053
87226057
87226058
87226062
87226064
87226067
87226068
87226073
87226074
87226077
87226078
87226080
87226081
87226082
87226083
87226084
87226087
87226092
87226093
87226094
87226095
87226097
87226099
87226100
87226101
87226102
87226104
87226105
87226106
87226107
87226109
87226111
87226113
87226114
87226115
87226116
87226118
87226119
87226122
87226125
87226127
87226128
87226130
87226132
87226134
87226136
87226138
87226139
87226140
87226141
87226142
87226143
87226149
87226150
87226158
87226159
87235630
87235631
87235633
87235637
87235638
87235640
87235641
87235642
87235645
87235646
87235647
87235648
87235650
87235656
87235657
87235659
87235660
87235661
87235663
87235664
87235666
87235670
87235672
87235673
87235674
87235676
87235681
87235682
87235685
87235686
87235687
87235688
87235689
87235690
87235691
87235692
87235705
87235708
87235711
87235718
87235728
87235730
87235733
87235739
87235744
87235746
87235758
87235759
87235763
87235771
87235773
87235775
87235776
87235777
87235779
87235780
87235782
87235783
87235785
87235786
87235788
87235789
87235791
87235794
87235797
87235801
87235805
87235809
87235814
87235819
87235821
87235823
87235826
87235829
87235831
87235835
87235836
87235839
87235841
87235843
87235845
87235846
87235847
87235848
87235849
87235851
87235852
87235853
87235856
87235857
87235858
87235860
87235861
87235862
87235863
87235864
87235870
87235872
87235874
87235875
87235876
87235877
87235882
87235886
87235888
87235889
87235890
87235894
87235900
87235904
87235906
87235909
87235910
87235911
87235912
87235913
87235914
87235919
87235922
87235924
87235925
87235926
87235928
87235929
87235930
87235932
87235933
87235934
87235936
87235937
87235940
87235942
87235944
87235946
87235949
87235955
87235957
87235959
87235966
87235975
87235979
87235981
87235987
87235988
87235989
87235996
87235997
87236002
87236004
87236006
87325713
87325716
87325717
87325718
87325719
87325721
87325722
87325723
87325725
87325726
87325727
87325728
87325729
87325730
87325731
87325732
87325733
87325734
87325738
87325739
87325740
87325741
87325742
87325743
87325745
87325749
87325751
87325752
87325753
87325754
87325756
87325758
87325762
87325763
87325766
87325768
87325770
87325773
87325774
87325776
87325778
87325781
87325782
87325783
87325784
87325787
87325789
87325794
87325795
87325796
87325799
87325806
87325809
87325814
87325818
87325819
87325820
87325822
87325825
87325827
87325828
87325833
87325835
87325838
87325840
87325847
87325848
87325849
87325852
87325853
87325854
87325855
87325858
87325859
87325861
87325862
87325863
87325864
87325865
87325866
87325867
87325868
87325869
87325871
87325872
87325875
87325880
87325881
87325886
87325887
87325889
87325895
87325900
87325901
87325904
87325907
87325910
87325911
87325915
87325917
87325919
87325922
87325925
87325928
87325929
87325930
87325931
87325932
87325934
87325935
87325938
87325939
87325940
87325941
87325942
87325949
87325955
87325963
87325967
87325969
87325970
87325972
87325974
87325977
87325979
87325980
87325982
87325984
87325986
87325995
87325997
87349858
87349866
87349871
87349872
87349873
87349875
87349880
87349882
87349884
87349885
87349888
87349889
87349891
87349894
87349895
87349896
87349897
87349898
87349899
87349900
87349901
87349902
87349905
87349911
87349912
87349914
87349918
87349919
87349920
87349924
87349933
87349936
87349937
87349941
87349944
87349949
87349951
87349952
87349953
87349954
87349955
87349957
87349958
87349959
87349960
87349961
87349963
87349969
87349999
87350000
87350002
87350004
87350006
87350008
87350013
87350014
87350015
87350017
87350018
87350021
87350022
87350023
87350026
87350027
87350028
87350029
87350031
87350033
87350036
87350037
87350038
87350040
87350041
87350042
87350043
87350045
87350047
87350048
87350049
87350050
87350055
87350058
87350061
87350067
87350068
87350069
87350072
87350073
87350074
87350075
87350076
87350077
87350078
87350080
87350081
87350082
87350083
87350084
87350089
87350090
87350091
87350093
87350094
87350095
87350096
87350097
87350098
87350099
87350101
87350102
87350103
87350104
87350105
87350109
87350112
87350113
87350114
87350115
87350116
87350117
87350118
87350119
87350120
87350121
87350122
87350123
87350124
87350125
87350126
87350129
87350131
87350132
87350133
87350134
87350135
87350136
87350137
87350138
87350139
87350140
87350141
87350142
87350143
87350144
87350145
87350147
87350150
87350152
87350153
87350154
87350157
87350158
87350160
87350161
87350168
87350170
87350171
87350174
87350177
87350178
87350182
87350184
87350186
87350187
87350189
87350192
87350193
87350197
87350199
87350200
87350203
87350204
87350207
87350208
87350211
87350213
87350215
87350216
87350218
87350221
87350222
87350226
87350231
87350232
87350234
87350237
87350240
87350245
87350248
87350249
87350254
87350257
87350270
87350275
87350276
87350277
87350278
87350280
87350282
87350283
87350286
87350287
87350290
87350292
87350293
87350298
87457391
87457394
87457399
87457402
87457403
87457410
87457412
87457414
87457415
87457417
87457419
87457420
87457423
87457424
87457430
87457431
87457432
87457433
87457434
87457435
87457436
87457439
87457440
87457442
87457443
87457444
87457446
87457448
87457449
87457450
87457455
87457458
87457459
87457460
87457461
87457467
87457470
87457477
87457479
87457481
87457483
87457485
87457487
87457488
87457490
87457492
87457515
87457522
87457523
87457524
87457525
87457526
87457527
87457528
87457529
87457533
87457537
87457538
87457543
87457547
87457548
87457551
87457554
87457556
87457559
87457560
87457562
87457564
87457565
87457566
87457567
87457568
87457570
87457586
87457587
87457588
87457590
87457593
87457596
87457597
87457598
87457600
87457602
87457604
87457607
87457609
87457611
87457613
87457617
87457618
87457619
87457621
87457625
87457626
87457631
87457633
87457637
87457639
87457642
87457643
87457645
87457647
87457653
87457654
87457655
87457656
87457658
87457660
87457662
87457663
87457665
87457672
87457673
87457678
87457679
87457680
87457684
87457685
87457686
87457687
87457688
87457690
87457691
87457697
87457701
87457705
87457710
87457711
87457715
87457716
87457720
87457721
87457725
87457726
87457729
87457731
87457732
87457735
87457736
87457737
87457738
87457739
87457740
87457741
87457743
87457744
87457745
87457747
87457748
87457749
87457752
87457753
87457754
87457756
87457758
87457760
87457763
87457764
87457765
87457766
87457767
87457768
87457770
87457772
87457773
87457775
87457779
87457781
87457782
87457786
87457794
87457797
87457800
87457803
87457804
87457805
87457811
87457814
87544180
87544183
87544185
87544186
87544188
87544193
87544203
87544208
87544209
87544210
87544212
87544214
87544215
87544217
87544218
87544222
87544224
87544225
87544226
87544227
87544228
87544229
87544230
87544231
87544232
87544233
87544234
87544235
87544236
87544237
87544238
87544239
87544241
87544242
87544243
87544244
87544245
87544246
87544248
87544251
87544253
87544254
87544256
87544257
87544260
87544262
87544263
87544264
87544266
87544271
87544272
87544275
87544276
87544277
87544278
87544279
87544280
87544282
87544284
87544285
87544287
87544288
87544292
87544299
87544300
87544301
87544303
87544307
87544308
87544313
87544314
87544318
87544321
87544329
87544330
87544331
87544333
87544335
87544338
87544341
87544346
87544347
87544354
87544355
87544356
87544357
87544375
87544377
87544379
87544380
87544382
87544384
87544390
87544393
87544396
87544398
87544401
87544403
87544404
87544405
87544408
87544420
87544422
87544423
87544424
87544425
87544426
87544427
87544428
87544429
87544430
87544431
87544432
87544433
87544437
87544444
87544447
87544448
87544454
87544459
87544460
87544461
87544464
87544466
87544468
87556834
87556835
87556836
87556839
87556840
87556844
87556845
87556847
87556849
87556850
87556851
87556852
87556853
87556858
87556861
87556864
87556865
87556866
87556868
87556869
87556873
87556874
87556877
87556879
87556881
87556882
87556884
87556885
87556888
87556892
87556893
87556894
87556896
87556898
87556899
87556901
87556905
87556911
87556912
87556913
87556914
87556916
87556920
87556925
87556929
87556932
87556936
87556945
87556946
87556948
87556950
87556952
87556957
87556959
87556960
87556963
87556964
87556965
87556966
87556969
87556970
87556973
87556975
87556988
87556998
87557001
87557003
87557005
87557009
87557012
87557018
87557023
87557025
87557029
87557032
87557033
87557034
87557037
87557055
87557058
87557060
87557066
87557068
87692496
87692499
87692501
87692502
87692505
87692506
87692508
87692510
87692511
87692512
87692513
87692515
87692516
87692518
87692519
87692523
87692524
87692526
87692527
87692529
87692530
87692532
87692533
87692535
87692537
87692538
87692540
87692541
87692543
87692544
87692546
87692551
87692555
87692558
87692559
87692560
87692561
87692562
87692564
87692568
87692569
87692570
87692571
87692576
87692577
87692581
87692583
87692585
87692590
87692591
87692601
87692602
87692606
87692610
87692611
87692612
87692613
87692615
87692616
87692617
87692623
87692626
87692627
87692628
87692629
87692631
87692632
87692637
87692639
87692641
87692643
87692645
87692646
87692651
87692652
87692655
87692656
87692657
87692660
87692661
87692662
87692664
87692666
87692668
87692669
87692673
87692676
87692677
87692680
87692681
87692682
87692683
87692684
87692686
87692687
87692689
87692690
87692697
87692699
87692700
87692702
87692703
87692707
87692720
87692722
87692724
87692725
87692729
87692732
87692733
87692734
87692735
87692741
87692748
87692750
87692751
87692754
87692758
87692759
87692760
87692761
87692765
87692768
87692769
87692770
87692771
87692776
87692777
87692778
87692780
87692782
87692783
87692784
87692785
87692787
87692788
87692789
87692791
87692793
87692794
87692795
87692797
87692798
87692799
87692801
87692802
87692808
87692809
87692813
87692815
87692816
87692817
87692819
87692820
87692823
87692824
87692831
87692832
87692833
87692834
87692835
87692839
87692843
87692847
87692848
87692849
87692850
87692851
87692852
87692854
87692855
87692858
87692862
87692866
87692870
87692875
87692878
87692879
87692882
87692885
87692886
87692889
87692892
87692897
87692899
87692900
87692902
87692911
87692912
87692913
87692916
87692917
87692918
87692920
87692924
87692925
87692926
87692930
87692932
89449259
89449260
89449262
89449264
89449266
89449270
89449271
89449274
89449276
89449279
89449282
89449284
89449285
89449287
89449288
89449289
89449291
89449294
89449297
89449298
89449307
89449310
89449313
89449316
89449323
89449346
89449348
89449352
89449358
89449361
89449364
89449365
89449367
89449369
89449370
89449374
89449378
89449379
89449380
89449383
89449384
89449387
89449390
89449391
89449394
89449395
89449396
89449397
89449404
89449405
89449407
89449408
89449410
89449411
89449417
89449418
89449421
89449425
89449427
89449429
89449431
89449433
89449435
89449436
89449437
89449439
89449440
89449451
89449453
89449455
89449456
89449457
89449458
89449459
89449466
89449476
89449477
89449478
89449483
89449486
89449487
89449488
89449489
89449491
89449492
89449496
89449499
89449500
89449501
89449502
89449503
89449506
89449507
89449509
89449510
89449511
89449512
89449513
89449515
89449517
89449518
89449520
89449522
89449523
89449525
89449527
89449529
89449532
89449533
89449536
89449537
89449541
89449542
89449543
89449553
89449554
89449555
89449557
89449560
89449561
89449562
89449564
89449568
89449570
89449572
89449573
89449575
89449577
89449580
89449583
89449590
89449592
89449595
89449599
89449601
89449602
89449604
89449606
89449610
89449613
89449616
89449617
89449619
89449620
89449623
89449625
89449628
89449633
89449634
89649768
89649772
89649774
89649775
89649776
89649777
89649778
89649779
89649780
89649781
89649782
89649783
89649784
89649785
89649789
89649792
89649793
89649794
89649796
89649797
89649798
89649799
89649800
89649801
89649802
89649803
89649804
89649805
89649806
89649807
89649809
89649811
89649812
89649813
89649815
89649816
89649820
89649821
89649822
89649823
89649824
89649828
89649831
89649832
89649835
89649836
89649837
89649839
89649841
89649843
89649844
89649847
89649849
89649850
89649851
89649853
89649859
89649864
89649867
89649868
89649872
89649873
89649874
89649875
89649876
89649880
89649881
89649883
89649884
89649885
89649889
89649892
89649893
89649894
89649897
89649898
89649900
89649901
89649906
89649909
89649910
89649918
89649921
89649924
89649928
89649931
89649932
89649937
89649939
89649941
89649943
89649944
89649945
89649946
89649947
89649949
89649950
89649951
89649958
89649960
89649962
89649965
89649966
89649972
89649974
89649977
89649982
89649983
89649986
89649988
89649990
89649991
89649992
89649993
89649994
89649995
89649997
89649998
89649999
89650001
89650002
89650003
89650005
89650006
89650008
89650010
89650012
89650015
89650016
89650018
89650019
89650020
89650021
89650022
89650026
89650029
89650030
89650039
89650040
89650041
89650042
89650048
89650050
89856165
89856167
89856168
90944705
90944707
90944708
90944715
90944720
90944721
90944726
90944728
90944730
90944734
90944735
90944736
90944737
90944738
90944739
90944740
90944742
90944746
90944750
90944753
90944757
90944761
90944765
90944769
90944771
90944773
90944776
90944780
90944783
90944786
90944787
90944788
90944789
90944792
90944793
90944794
90944795
90944796
90944797
90944800
90944801
90944806
90944809
90944812
90944813
90944818
90944820
90944824
90944825
90944827
90944828
90944830
90944833
90944836
90944842
90944843
90944847
90944848
90944851
90944852
90944854
90944855
90944856
90944858
90944859
90944861
90944862
90944863
90944865
90944866
90944868
90944869
90944870
90944875
90944877
90944878
90944880
90944882
90944885
90944886
90944887
90944888
90944889
90944892
90944893
90944895
90944897
90944909
90944911
90944912
90944913
90944914
90944918
90944923
90944928
90944929
90944933
90944935
90944936
90944940
90944941
90944943
90944944
90944945
92092847
92092856
92092857
92092860
92092864
92092865
92092866
92092869
92092871
92092872
92092874
92092875
92092876
92092877
92092883
92092886
92092889
92092890
92092891
92092894
92092896
92092899
92092904
92092905
92092906
92092907
92092909
92092910
92092913
92092914
92092918
92092920
92092921
92092923
92092925
92092926
92092927
92092932
92092934
92092935
92092940
92092942
92092944
92092945
92092946
92092948
92092952
92092953
92092955
92092957
92092959
92092961
92092965
92092977
92092981
92092982
92092984
92092985
92092988
92092989
92092990
92092992
92092993
92092994
92092997
92092998
92093000
92093001
92093006
92093012
92093014
92093015
92093017
92093018
92093020
92093021
92093022
92093024
92093025
92093027
92093028
92093030
92093031
92093033
92093034
92093039
92093042
92093047
92093049
92093050
92093051
92093052
92093053
92093054
92093055
92093056
92093057
92093058
92093059
92093061
92093066
92093069
92093071
92093073
92093074
92093076
92093077
92093079
92093080
92093084
92093085
92093086
92093087
92093091
92093094
92093096
92093097
92093098
92093099
92093160
92093161
92093164
92093172
92093173
92093174
92093175
92093176
92093177
92093178
92093181
92093182
92093185
92093186
92093187
92093188
92093189
92093191
92093194
92093197
92093199
92093201
92093203
92093204
92093206
92093209
92093210
92093211
92093212
92093213
92093214
92093216
92093219
92093221
92093223
92093226
92093229
92093235
92093241
92093243
92093247
92093252
92093256
92093258
92093259
92093260
92093261
92093262
92093263
92093265
92093267
92093268
92093271
92093273
92093274
92093275
92093280
92093283
92093285
92093286
92093288
92093289
92093290
92093291
92093292
92093293
92093294
92093295
92093296
92093297
92093298
92093299
92093301
92093302
92093304
92093306
92093307
92093311
92093315
92093323
92093324
92093325
92093326
92093327
92093328
92093329
92093331
92093332
92093337
92093339
92093340
92093343
92093345
92093346
92093348
92093349
92093352
92093354
92093357
92093358
92093359
92093360
92093361
92093363
92093364
92093366
92093368
92093369
92093371
92093372
92093375
92093377
92093378
92093379
92093381
92093382
92093383
92093386
92093389
92093391
92093392
92093393
92093395
92093396
92093397
92093398
92093400
92093402
92093406
92093411
92093412
92093414
92093416
92093417
92093418
92093421
92093422
92093423
92093424
92093426
92093427
92093428
92093429
92192254
92192256
92192262
92192265
92192266
92192269
92192270
92192275
92192276
92192280
92192281
92192282
92192283
92192293
92192295
92192299
92192301
92192303
92192307
92192318
92192320
92192322
92192325
92192327
92192328
92192330
92192334
92192337
92192339
92192341
92192345
92192347
92192348
92192349
92192350
92192351
92192352
92192353
92192354
92192355
92192358
92192361
92192362
92192363
92192367
92192369
92192370
92192371
92192372
92192373
92192375
92192378
92192381
92192383
92192384
92192386
92192390
92192392
92192394
92192396
92192397
92192399
92192400
92192401
92192402
92192404
92192407
92192409
92192411
92192412
92192413
92192414
92192416
92192418
92192419
92192420
92192421
92192422
92192423
92192426
92192429
92192434
92192435
92192436
92192439
92192442
92192443
92192445
92192446
92192448
92192449
92192450
92192451
92192453
92192456
92192459
92192461
92192471
92192472
92192473
92192474
92192475
92192476
92277579
92309425
92309427
92309431
92309434
92309438
92309443
92309444
92309446
92309450
92309455
92309461
92309462
92309463
92309464
92309465
92309466
92309467
92309472
92309478
92309479
92309480
92309482
92309483
92309484
92309486
92309487
92309488
92309489
92309491
92309492
92309493
92309496
92309497
92309499
92309500
92309501
92309507
92309512
92309527
92309528
92309530
92309532
92309533
92309535
92309537
92309539
92309542
92309544
92309548
92309549
92309556
92309557
92309558
92309559
92309560
92309561
92309564
92309565
92309566
92309568
92309569
92309572
92309574
92309575
92309577
92309578
92309579
92309581
92309586
92309591
92309596
92309598
92309600
92309601
92309602
92309604
92309608
92309609
92309610
92309612
92309613
92309615
92309616
92309618
92309619
92309622
92309623
92309624
92309625
92309626
92309627
92309628
92309636
92309638
92309640
92309655
92309658
92309663
92309664
92309667
92309669
92309675
92309677
92309679
92309680
92309684
92309685
92309686
92309687
92309688
92309691
92309694
92309696
92708492
92708493
92708494
92708495
92708496
92708497
92708498
92708500
92708501
92708502
92708503
92708504
92708505
92708506
92708510
92708511
92708512
92708516
92708518
92708519
92708520
92708521
92708522
92708523
92708524
92708525
92708529
92708533
92708536
92708540
92708544
92708550
92708555
92708556
92708559
92708561
92708562
92708574
92708576
92708579
92708586
92708588
92708599
92708603
92708607
92708612
92708613
92708617
92708631
92708633
92708636
92708642
92708650
92708660
92708662
92708665
92708675
92708676
92708678
92708681
92708682
92708683
92708684
92708685
92708686
92708687
92708688
92708689
92708693
92708694
92708695
92708696
92708697
92708698
92708701
92708702
92708703
92708704
92708706
92708707
92708708
92708709
92708711
92708712
92708713
92708714
92708715
92708717
92708720
92708721
92708724
92708725
92708728
92708729
92708730
92708731
92708732
92708733
92708735
92708736
92708737
92708739
92708740
92708745
92708747
92708749
92708750
92708752
92708753
92708755
92708757
92708758
92708759
92708760
92708767
92708769
92708771
92708772
92708775
92708776
92708777
92708780
92708781
92708782
92708791
92708792
92708796
92708800
92708801
92708802
92708804
92708808
92708810
92708814
92708815
92708823
92708833
92708836
92708839
92708841
92708843
92708845
92708846
92708849
92708854
92708859
92708860
92708862
92708866
92708869
92708870
92708873
92708875
92708880
92708883
92708889
92708890
92708891
92708892
92708897
92708899
92708903
92708905
92708908
92728671
92728674
92728683
92728684
92728686
92728688
92728690
92728692
92728694
92728696
92728698
92728701
92728705
92728708
92728711
92728714
92728718
92728719
92728720
92728723
92728725
92728735
92728736
92728737
92728738
92728739
92728740
92728741
92728742
92728743
92728745
92728746
92728750
92728751
92728755
92728756
92728760
92728761
92728765
92728767
92728768
92728772
92728774
92728775
92728779
92728781
92728782
92728786
92728788
92728789
92728793
92728794
92728796
92728799
92728800
92728804
92728805
92728807
92728810
92728811
92728815
92728816
92728820
92728821
92728825
92728826
92728829
92728830
92728831
92728834
92728836
92728838
92728842
92728850
92728851
92728852
92728853
92728857
92728858
92728866
92728867
92728868
92728871
92728875
92728876
92728877
92728878
92728880
92728881
92728884
92728886
92728888
92728893
92728894
92728895
92728896
92728897
92728898
92728899
92728900
92728901
92728902
92728903
92728904
92728905
92728906
92728907
92728908
92728909
92728910
92728911
92728912
92728913
92728914
92728919
92728923
92728925
92728928
92728930
92728932
92728934
92728935
92728939
92728941
92728946
92728949
92728950
92728951
92728955
92764975
92764976
92764981
92764985
92764986
92764987
92764990
92764991
92764992
92764995
92764998
92765000
92765001
92765004
92765006
92765029
92765031
92765032
92765034
92765035
92765038
92765041
92765047
92765050
92765052
92765053
92765054
92765056
92765057
92765058
92765061
92765062
92765063
92765064
92765066
92765069
92765070
92765071
92765072
92765074
92765077
92765078
92765079
92765080
92765083
92765084
92765086
92765088
92765092
92765100
92765103
92765104
92765107
92765110
92765111
92765114
92765115
92765117
92765121
92765126
92765128
92765130
92765133
92765135
92765136
92765137
92765138
92765139
92765144
92765145
92765148
92765156
92765158
92765160
92765161
92765163
92765167
92765168
92765171
92765172
92765173
92765174
92765175
92765179
92765182
92765183
92765184
92765185
92765186
92765187
92765191
92765192
92765193
92765197
92765198
92765200
92765201
92765203
92765204
92765205
92765206
92765212
92765214
92765216
92765260
92765262
92765263
92765264
92765265
92765266
92765267
92765268
92765269
92765270
92765271
92765272
92765273
92765274
92765285
92765290
92765291
92765296
92765297
92765298
92765301
92765304
92765305
92765307
92765310
92765312
92765317
92765321
92765322
92765324
92765327
92765329
92765333
92765335
92765340
92765347
92765348
92765352
92765353
92765355
92765374
92765375
93375335
93375339
93375341
93375343
93375346
93375348
93375349
93375351
93375352
93375355
93375356
93375359
93375360
93375366
93375369
93375371
93375373
93375376
93375378
93375386
93375387
93375388
93375389
93375390
93375391
93375393
93375394
93375398
93375399
93375400
93375401
93375406
93375415
93375417
93375421
93375422
93375425
93375426
93375427
93375428
93375432
93375434
93375435
93375437
93375438
93375440
93375443
93375444
93375447
93375448
93375449
93375451
93375454
93375457
93375459
93375460
93375464
93375465
93375467
93375479
93375481
93375482
93375483
93375484
93375485
93375486
93375487
93375488
93375490
93375497
93375501
93375505
93375508
93375510
93375511
93375516
93375517
93375518
93375519
93375520
93375524
93375525
93375527
93375530
93375535
93375549
93375550
93375551
93375552
93375554
93375556
93375557
93375560
93375561
93375565
93576231
93576233
93576236
93576239
93576240
93576242
93576244
93576245
93576254
93576255
93576256
93576257
93576260
93576261
93576262
93576263
93576266
93576267
93576268
93576269
93576270
93576271
93576273
93576274
93576278
93576279
93576280
93576281
93576283
93576284
93576287
93576291
93576294
93576296
93576300
93576306
93576307
93576308
93576310
93576311
93576312
93576313
93576314
93576315
93576316
93576317
93576318
93576320
93576321
93576323
93576330
93576331
93576333
93576334
93576335
93576337
93576338
93576340
93576341
93576342
93576344
93576345
93576346
93576347
93576348
93576349
93576350
93576351
93576356
93576360
93576364
93576365
93576366
93576370
93576371
93576372
93576374
93576375
93576378
93576383
93576385
93576388
93576389
93576390
93576392
93576393
93576394
93576396
93576397
93576398
93576399
93576404
93576405
93576406
93576407
93576409
93576410
93576411
93576412
93576413
93576415
93576418
93576419
93576420
93576421
93576422
93576424
93576425
93576426
93576428
93576429
93576434
93576440
93576441
93576445
93576447
93576450
93576456
93576458
93576461
93576463
93576464
93576470
93576471
93576472
93576473
93576474
93576475
93576476
93576478
93576479
93576480
93576481
93576486
93576488
93576493
93576501
93576502
93576504
93576505
93576506
93576511
93576512
93576513
93576519
93576520
93576523
93576532
93576533
93576534
93576536
93576538
93576540
93576543
93576558
93576561
93576562
93576564
93576565
93576566
93576567
93576568
93576571
93576574
93576576
93576577
93576579
93577935
93577936
93577937
93577940
93577942
93577943
93577944
93577945
93577946
93577948
93577949
93577950
93577951
93577952
93577953
93577955
93577956
93577957
93577958
93577959
93577960
93577962
93577963
93577964
93577965
93577966
93577968
93577969
93577970
93577971
93577972
93577973
93577975
93577976
93577977
93577978
93577979
93577980
93577982
93577983
93577984
93577985
93577986
93577987
93577989
93577990
93577991
93577992
93577995
93577997
93577998
93577999
93578000
93578003
93578004
93578005
93578006
93578014
93578018
93578020
93578025
93578027
93578030
93578031
93578034
93578035
93578036
93578037
93578038
93578039
93578040
93578042
93578043
93578044
93578045
93578046
93578047
93578052
93578053
93578055
93578056
93578057
93578058
93578063
93578066
93578067
93578069
93578070
93578073
93578075
93578076
93578081
93578087
93578091
93578092
93578094
93578097
93578098
93578101
93578105
93578110
93578115
93578120
93578125
93578130
93578134
93578136
93578137
93578138
93578139
93578140
93578141
93578143
93578144
93578146
93578147
93578148
93578151
93578152
93578153
93578156
93578158
93578161
93578164
93578166
93578167
93578168
93578169
93578170
93578172
93578173
93578174
93578177
93578178
93578179
93578180
93578181
93578182
93578184
93578187
93578189
93578190
93578191
93578193
93578194
93578198
93578199
93578202
93578208
93578210
93578212
93578214
93578218
93578219
93578221
93578222
93578224
93578225
93578227
93578228
93578231
93578232
93578235
93578237
93578239
93578240
93578242
93578243
93578245
93578249
93578252
93578253
93578259
93578262
93578263
93578286
93578288
93578298
93578299
93578300
93617327
93617329
93617335
93617339
93617342
93617347
93617353
93617355
93617359
93617360
93617361
93617365
93617366
93617369
93617370
93617373
93617375
93617381
93617386
93617387
93617389
93617390
93617391
93617392
93617393
93617394
93617396
93617399
93617400
93617401
93617402
93617407
93617410
93617415
93617416
93617420
93617421
93617423
93617424
93617425
93617427
93617428
93617430
93617431
93617434
93617436
93617439
93617440
93617441
93617443
93617444
93617447
93617448
93617449
93617452
93617456
93617461
93617463
93617464
93617466
93617467
93617468
93617469
93617471
93617478
93617481
93617484
93617486
93617487
93617488
93617489
93617491
93617492
93617493
93617494
93617496
93617500
93617501
93617502
93617503
93617506
93617509
93617514
93617517
93617519
93617520
93617523
93617530
93617538
93617539
93617542
93617543
93617544
93617545
93617547
93617548
93617557
93617559
93617562
93621504
93621505
93621506
93621508
93621509
93621511
93621512
93621513
93621514
93621515
93621516
93621518
93621520
93621523
93621524
93621532
93621537
93621538
93621540
93621542
93621543
93621544
93621545
93621548
93621549
93621553
93621559
93621561
93621562
93621563
93621564
93621566
93621568
93621569
93621571
93621572
93621577
93621578
93621581
93621582
93621585
93621586
93621589
93621590
93621593
93621596
93621597
93621601
93621604
93621605
93621606
93621608
93621609
93621624
93621625
93621627
93621629
93621635
93621637
93621639
93621640
93621642
93621643
93621645
93621647
93621648
93621651
93621653
93621656
93621658
93621661
93621662
93621666
93621668
93621676
93621681
93621692
93621696
93621700
93621703
93621704
93621705
93621706
93621707
93621709
93621712
93621713
93621714
93621715
93621716
93621717
93621718
93621719
93621720
93621721
93621723
93621728
93621729
93621730
93621731
93621732
93621733
93621734
93621735
93621736
93621737
93621738
93621739
93621740
93621741
93621742
93621744
93621747
93621751
93621753
93621754
93621755
93621756
93621757
93621758
93621766
93621768
93621771
93621774
93621776
93621777
93621793
93621794
93621795
93621800
93621803
93621808
93621809
93621810
93621811
93621815
93621816
93621817
93621818
93621819
93621821
93621822
93621827
93621828
93621829
93621833
93621834
93621838
93621839
93621840
93621845
93621846
93621847
93621848
93621852
93621853
93621854
93621856
93621860
93621861
93621865
93621866
93621867
93621870
93621872
93621877
93621878
93621879
93621882
93621883
96021773
96021774
96021776
96021777
96021778
96021779
96021780
96021782
96021784
96021785
96021787
96021788
96021791
96021792
96021795
96021797
96021799
96021801
96021802
96021804
96021808
96021809
96021814
96021815
96021817
96021820
96021822
96021823
96021824
96021826
96021831
96021832
96021833
96021834
96021835
96021836
96021838
96021839
96021840
96021841
96021845
96021847
96021850
96021852
96021854
96021856
96021860
96021862
96021865
96021867
96021869
96021872
96021885
96021890
96021892
96021894
96021896
96021897
96021899
96021901
96021903
96021907
96021909
96021910
96021914
96021916
96021917
96021922
96021925
96021927
96021929
96021930
96021935
96021936
96021937
96021940
96021947
96021948
96021949
96021950
96021955
96021960
96021964
96021966
96021967
96021968
96021970
96021971
96021972
96021973
96021974
96021975
96021976
96021977
96021982
96021987
96021993
96021996
96021999
96022000
96022003
96022006
96022007
96022008
96022009
96022012
96022013
96022014
96022015
96022016
96022018
96022022
96022024
96022029
96022030
96022032
