# Supplementary material for: PubChem3D: conformer ensemble accuracy
Source: J Cheminform. 2013 Jan 7;5:1. doi: 10.1186/1758-2946-5-1 (PMC3547714; doi:10.1186/1758-2946-5-1)
Supplement: Additional file 4 — List of the 157 high-quality ligands selected from the 47,123 ligands. This file contains a list of the PC Substance ID for 157 high-quality ligands selected from the 47,123 molecules. [file 1758-2946-5-1-S4.txt]

583691
584103
584634
584786
585747
820335
820377
820431
820536
820753
820760
820761
820767
820983
820986
821335
821362
822157
822166
822226
822764
822910
823073
823182
823739
824001
824004
824023
824250
824894
824896
825091
825290
825291
825292
825445
826235
826297
826299
826301
827038
827116
827142
827752
827783
828170
828178
828187
828201
828563
828699
828764
828863
829151
829423
830110
830115
830172
830173
830928
831342
831348
831521
831700
831844
832320
832321
832380
832381
832408
832410
832605
832821
832822
833280
833281
833282
833618
833702
833705
833819
834512
834701
835282
835825
836157
836458
836459
836732
836837
836842
836882
836993
837049
837158
837822
838632
838686
838696
854494
854663
854778
855037
855198
855210
855400
6436221
8025561
8025946
8027055
8027451
8027824
8027825
8027970
8027971
8028573
8028585
8028588
10317687
10318339
10322617
10322649
11532078
11532290
11532561
11538199
11538644
14716441
14716609
14719733
14719761
14719887
17422726
17435859
26703586
26704997
26705316
26705556
26710383
26711965
26712019
26712073
26712652
26716183
26716339
26716505
56435301
57580904
81060615
81061100
81061226
81061486
81061706
81062313
85197709
85197718
85239858
